# Supplementary material for: Towards enhanced functionality of vagus neuroprostheses through in silico optimized stimulation
Source: Nat Commun. 2024 Jul 20;15:6119. doi: 10.1038/s41467-024-50523-6 (PMC11271449; doi:10.1038/s41467-024-50523-6)
Supplement: Supplementary file 4 — Source Data File [file 41467_2024_50523_MOESM4_ESM.xlsx]

## Sheet: Fig2b i
Standard	Optimized
2.21347	0.357048
2.43979	0.353906
2.83129	0.331546
2.90198	0.327639
3.54498	0.323023
2.95146	0.34688
2.78953	0.332205
2.78875	0.303587

## Sheet: Fig2b ii
Speedup
6.19937
6.89389
8.53968
8.85724
10.9744
8.50858
8.39702
9.18601

## Sheet: Fig2b iii
Error
0.139253
0.214253
0.144733
0.133803
0.186509
0.205835
0.133908
0.209457
0.196839
0.194159
0.200079
0.208454
0.213886
0.198875
0.210812
0.199668
0.22359
0.147409
0.217859
0.151316
0.205036
0.150899
0.19922
0.19509
0.204517
0.145718
0.186784
0.209357
0.204865
0.207505
0.141256
0.146784
0.197163
0.220101
0.137999
0.14593
0.197663
0.226053
0.199976
0.202057
0.211057
0.203714
0.2076
0.143976
0.209305
0.144372
0.14099
0.150647
0.135685
0.144658
0.185378
0.210327
0.134825
0.204523
0.222524
0.203138
0.217547
0.190098
0.187911
0.20911
0.143758
0.20954
0.201484
0.132094
0.197858
0.197148
0.220869
0.207424
0.198721
0.205014
0.196067
0.143892
0.202828
0.196108
0.201379
0.135695
0.128996
0.209519
0.211911
0.199032
0.136099
0.190728
0.208684
0.204176
0.20636
0.132341
0.204625
0.203233
0.204095
0.215161
0.130316
0.21358
0.140354
0.143644
0.197652
0.196863
0.191577
0.140249
0.184282
0.210533
0.204373
0.218547
0.222863
0.194194
0.146524
0.191147
0.202696
0.200726
0.209795
0.172304
0.200394
0.204446
0.20836
0.201969
0.207114
0.141494
0.147761
0.151065
0.143302
0.144601
0.187294
0.187725
0.209657
0.201169
0.14453
0.131416
0.21446
0.195181
0.207825
0.141295
0.197462
0.204426
0.137299
0.132265
0.205214
0.204459
0.189325
0.206632
0.203092
0.194565
0.147703
0.150697
0.20152
0.191577
0.204559
0.140175
0.190482
0.202159
0.194175
0.207833
0.179389
0.201393
0.206625
0.138889
0.208159
0.143523
0.142132
0.202073
0.215813
0.207476
0.135893
0.186353
0.20677
0.199317
0.198216
0.204193
0.204588
0.207039
0.206501
0.138632
0.214133
0.20523
0.134446
0.214315
0.200346
0.203932
0.130726
0.150127
0.147772
0.190295
0.201751
0.145997
0.144789
0.135831
0.204974
0.130255
0.185552
0.20286
0.13876
0.191449
0.203797
0.198169
0.192061
0.204813
0.210756
0.198291
0.201242
0.133024
0.206647
0.130012
0.19297
0.205381
0.199154
0.200526
0.212164
0.211997
0.190655
0.199587
0.209431
0.200055
0.208739
0.144802
0.193464
0.208275
0.133347
0.185245
0.189329
0.206354
0.200542
0.133802
0.182744
0.201466
0.147572
0.134829
0.145662
0.200457
0.180328
0.193832
0.134996
0.135447
0.204499
0.207432
0.206927
0.201221
0.213614
0.208693
0.127318
0.197355
0.204374
0.183162
0.188131
0.194038
0.134174
0.186077
0.179838
0.224855
0.201044
0.187787
0.139063
0.144363
0.199259
0.20225
0.1374
0.195389
0.202608
0.140198
0.197069
0.214188
0.132615
0.138878
0.203772
0.216744
0.203579
0.210695
0.130138
0.140841
0.197368
0.141517
0.143295
0.203636
0.134715
0.201926
0.1331
0.188002
0.184679
0.199291
0.208455
0.195503
0.200676
0.179757
0.205377
0.213569
0.20341
0.139169
0.202513
0.207716
0.201312
0.199453
0.200811
0.134779
0.203489
0.136081
0.181063
0.138261
0.20591
0.207016
0.203174
0.144797
0.1351
0.13852
0.145188
0.143045
0.129619
0.14658
0.130337
0.202879
0.205522
0.18532
0.207549
0.184635
0.149258
0.193284
0.207493
0.197153
0.143532
0.208818
0.205104
0.195211
0.20495
0.13426
0.195328
0.13751
0.202582
0.134515
0.199896
0.169019
0.162699
0.15932
0.166145
0.182149
0.191939
0.17645
0.163896
0.176346
0.177327
0.168593
0.169271
0.160944
0.151688
0.116132
0.163755
0.130634
0.166829
0.167434
0.169996
0.170358
0.143658
0.143678
0.170697
0.154345
0.130624
0.148522
0.143062
0.158856
0.153087
0.172444
0.148002
0.138552
0.156849
0.143062
0.151388
0.136008
0.143395
0.116584
0.130939
0.131827
0.151659
0.155612
0.116437
0.137741
0.156425
0.132538
0.138632
0.150981
0.123671
0.109614
0.118446
0.114277
0.108918
0.123044
0.127794
0.11484
0.114745
0.11282
0.114032
0.117965
0.120732
0.12134
0.101477
0.123538
0.119649
0.101831
0.112816
0.11754
0.117666
0.116438
0.0954273
0.109927
0.118844
0.121118
0.107801
0.112451
0.0968322
0.109536
0.0970297
0.103794
0.113469
0.113359
0.114896
0.122027
0.132035
0.109852
0.125706
0.122172
0.11582
0.127098
0.117223
0.120545
0.123905
0.105781
0.12138
0.106316
0.123147
0.112664
0.109204
0.107247
0.100346
0.10615
0.101332
0.100156
0.120781
0.118291
0.123437
0.13124
0.121567
0.114617
0.108269
0.122552
0.106006
0.118193
0.113755
0.116574
0.120458
0.103864
0.116951
0.11389
0.122034
0.11444
0.114401
0.113442
0.10632
0.122521
0.118066
0.10537
0.119554
0.106977
0.125728
0.117469
0.118801
0.118784
0.108605
0.11002
0.107708
0.116046
0.124329
0.115351
0.105508
0.10237
0.110574
0.103957
0.107386
0.117305
0.113705
0.113975
0.0998248
0.121209
0.11274
0.106399
0.106223
0.109304
0.108688
0.107323
0.105395
0.107795
0.100698
0.113513
0.11435
0.118683
0.10846
0.103741
0.116375
0.122033
0.114172
0.122026
0.111793
0.119579
0.114261
0.113755
0.116786
0.120525
0.112803
0.115998
0.118831
0.109128
0.124908
0.104082
0.110481
0.104961
0.104929
0.118192
0.121729
0.10587
0.113336
0.119511
0.119678
0.11421
0.117029
0.115568
0.110742
0.129911
0.113794
0.109265
0.112768
0.106669
0.115592
0.121607
0.115744
0.113502
0.106936
0.113338
0.0997615
0.102145
0.112592
0.134123
0.10485
0.102812
0.122613
0.126342
0.103098
0.12524
0.111468
0.115991
0.108938
0.105608
0.110949
0.119057
0.109743
0.114785
0.116072
0.109
0.120723
0.113793
0.0985989
0.097651
0.101689
0.096123
0.102227
0.104771
0.0931749
0.0962541
0.0967586
0.107933
0.102626
0.0857633
0.10031
0.0950735
0.0987965
0.0951022
0.0958681
0.0952986
0.0915192
0.0965665
0.0922698
0.0929584
0.0757002
0.0776139
0.0971345
0.0972172
0.0881057
0.0948638
0.0797236
0.082203
0.0851789
0.0925497
0.0913938
0.100925
0.072487
0.0737771
0.07567
0.0731413
0.0777936
0.0758985
0.0728646
0.0703172
0.0726138
0.0773168
0.0748013
0.0746315
0.0791227
0.0818922
0.0790926
0.0792342
0.07223
0.0730105
0.0768175
0.072767
0.0789188
0.0804991
0.0703435
0.0823433
0.0807388
0.081151
0.076476
0.0765018
0.0731427
0.0806141
0.0736855
0.0794618
0.0761143
0.0744153
0.0755029
0.0787661
0.0777015
0.0815877
0.0753813
0.0708536
0.0685429
0.0771572
0.0718701
0.0708215
0.0767735
0.068598
0.0696864
0.0761242
0.0763493
0.0732332
0.060595
0.0741107
0.0653851
0.0785186
0.0729491
0.0623312
0.0616428
0.0718391
0.0579518
0.0582993
0.0689893
0.0689358
0.0623775
0.0533049
0.0631655
0.0726414
0.054181
0.0660315
0.0662252
0.0764745
0.0734291
0.0649984
0.0708968
0.0514999
0.0651237
0.0593983
0.0562967
0.0595364
0.0600008
0.060535
0.0620877
0.06226
0.0562731
0.0511006
0.0615993
0.0586877
0.0585061
0.0775237
0.0638723
0.059611
0.0464763
0.0590574
0.05266
0.0606772
0.0513929
0.0899589
0.0590073
0.0686674
0.0562453
0.0632984
0.0576741
0.0649447
0.0677572
0.0556234
0.0484268
0.0607066
0.0581277
0.0597274
0.0424274
0.0420828
0.0587281
0.0517211
0.0575293
0.0636204
0.053805
0.0613567
0.0600463
0.0580145
0.0614199
0.054894
0.0573008
0.0627458
0.069028
0.0550311
0.0649163
0.0703647
0.0528972
0.056498
0.0556133
0.062327
0.0705801
0.0582963
0.0629106
0.0744648
0.0657376
0.0523758
0.0768724
0.0590033
0.0644073
0.0601323
0.0708449
0.0587337
0.0579976
0.063517
0.0545719
0.0588759
0.0670895
0.0548906
0.059552
0.058033
0.0604961
0.0521765
0.0623195
0.0578457
0.0583876
0.0774643
0.0644755
0.0776724
0.0601026
0.0586424
0.0632755
0.0529998
0.0552936
0.0637537
0.0561585
0.0583646
0.0596066
0.0740875
0.0583753
0.0617503
0.0556638
0.0552647
0.0619013
0.060013
0.0577917
0.062521
0.0508979
0.0635469
0.0620357
0.0582685
0.0590884
0.0616583
0.0550741
0.0681055
0.0570776
0.0766508
0.0574236
0.0686629
0.0677776
0.0556319
0.0612806
0.0562529
0.0534361
0.0589543
0.0576521
0.0658577
0.0585957
0.0445361
0.0602541
0.0591396
0.0568258
0.071314
0.0592748
0.0645844
0.0622622
0.0607533
0.0591906
0.0554948
0.0584343
0.057591
0.0562984
0.0718987
0.0613973
0.0552344
0.0579339
0.0752955
0.0585609
0.0770208
0.0590574
0.0619604
0.053246
0.0559068
0.0669464
0.0554503
0.074228
0.0681342
0.0649491
0.0535647
0.0533248
0.0481618
0.0491642
0.053986
0.0606281
0.0516826
0.0535268
0.0546979
0.0577812
0.057398
0.0440862
0.0583923
0.0606061
0.0652552
0.0513159
0.0500393
0.0520756
0.062819
0.0455996
0.0535537
0.0659631
0.0467946
0.0488918
0.0485437
0.0430108
0.0525118
0.0365764
0.0525624
0.053414
0.0542495
0.056185
0.0589623
0.0601805
0.0474248
0.0534245
0.0502412
0.0538503
0.0457875
0.0502513
0.0525072
0.0938158
0.0895466
0.0911033
0.0875927
0.0960328
0.0842349
0.0912841
0.0965889
0.0932707
0.0609045
0.0999877
0.0900042
0.0868256
0.0941971
0.0942893
0.0932836
0.0866786
0.0966889
0.0805123
0.0888738
0.0868518
0.0878401
0.0953592
0.0909771
0.0889901
0.0961719
0.0855714
0.0868017
0.0907825
0.075705
0.0829981
0.0814863
0.0653381
0.0616794
0.0620476
0.0684932
0.0472422
0.0436364
0.0669775
0.0716962
0.0762641
0.0747074
0.0710673
0.0791631
0.0732306
0.0691822
0.0778491
0.0691553
0.437109
0.0790691
0.0649485
0.0830182
0.0769894
0.0692521
0.0692638
0.0699203
0.0699344
0.0760384
0.0757373
0.0663287
0.0764684
0.0716583
0.077893
0.0774556
0.0767009
0.0678415
0.0750249
0.0721607
0.0665281
0.0790673
0.072086
0.0708789
0.071465
0.0628393
0.0691269
0.0693543
0.0683207
0.0668075
0.0710836
0.069381
0.0718947
0.0701353
0.0692391
0.0717008
0.0702594
0.0665287
0.0504654
0.0643877
0.0604011
0.0615422
0.0657462
0.0605418
0.0560314
0.0572574
0.046818
0.0488628
0.0501471
0.0504343
0.0540011
0.0494838
0.0472781
0.0520727
0.0519193
0.0474351
0.0508538
0.0523149
0.0494037
0.0509725
0.048776
0.0479235
0.0469936
0.048082
0.0491769
0.0481645
0.0474907
0.0514828
0.0495014
0.0468846
0.0496326
0.0460522
0.0497144
0.0497114
0.0478733
0.0478545
0.0433254
0.0466756
0.0494077
0.0492096
0.0520014
0.052064
0.0484592
0.0486624
0.0756191
0.0465567
0.0490745
0.0492399
0.0454597
0.0484187
0.0497544
0.0482994
0.047002
0.0508046
0.0498517
0.0483424
0.047224
0.0536981
0.0458827
0.0458464
0.0472252
0.0514165
0.0510627
0.0537717
0.0473612
0.0473134
0.0516302
0.0502034
0.0462095
0.0479641
0.0493859
0.0506553
0.0456121
0.0469135
0.0458289
0.0445236
0.0470607
0.0472082
0.0499441
0.0474283
0.0473678
0.0462327
0.0480237
0.0490684
0.0502858
0.0480301
0.0533533
0.0496185
0.0492257
0.0468466
0.0521634
0.0493235
0.0493847
0.051041
0.0458116
0.0483221
0.051316
0.0499595
0.0527227
0.0486927
0.0487785
0.0516031
0.0461123
0.0561198
0.0501777
0.0488679
0.0474602
0.048795
0.0476489
0.0462315
0.0490483
0.0532583
0.0492719
0.046424
0.0534525
0.0493299
0.0494431
0.058056
0.0470536
0.0511177
0.0469866
0.0497581
0.0473241
0.0501742
0.0380657
0.0618673
0.050476
0.046626
0.046628
0.0522178
0.0495477
0.0454907
0.0494525
0.0525218
0.0484386
0.0512127
0.0500952
0.0484745
0.0515375
0.0499465
0.0488688
0.0488976
0.0522375
0.0520766
0.0475614
0.0521497
0.0492126
0.052283
0.0508078
0.0479512
0.0511831
0.0468514
0.0483722
0.0499897
0.0484702
0.0443328
0.0488831
0.048831
0.0489651
0.0475257
0.049094
0.0490823
0.0459668
0.0492677
0.0460494
0.0509096
0.0494145
0.0557783
0.0494923
0.0495072
0.0494523
0.0464503
0.0495391
0.048501
0.0469733
0.0511898
0.051067
0.0494621
0.0481142
0.0466585
0.0469014
0.0501379
0.0504971
0.0474016
0.0508396
0.0480869
0.049456
0.0479601
0.0452189
0.0533566
0.0453339
0.0485649
0.0483575
0.0488432
0.0418195
0.0430169
0.0486993
0.0454508
0.0473383
0.0524132
0.0411956
0.0457771
0.0420463
0.0515005
0.0475308
0.0479134
0.0460382
0.0463798
0.0467508
0.0495104
0.0445385
0.0529101
0.0542038
0.0489746
0.0493036
0.0384541
0.0389686
0.0413365
0.0418206
0.0419404
0.0419082
0.0491711
0.0283668
0.0428266
0.0431748
0.0440238
0.0438468
0.045123
0.0463643
0.0472329
0.0327439
0.040823
0.041813
0.0429886
0.0351463
0.0360946
0.0279903
0.0379795
0.0433369
0.0522267
0.0522102
0.0488801
0.0501046
0.0446331
0.0418599
0.0545176
0.0524595
0.0517849
0.0578369
0.0528731
0.0583077
0.0541859
0.052005
0.0519931
0.046741
0.0450752
0.0522539
0.053321
0.0579779
0.061143
0.0512128
0.0535706
0.0494595
0.0502172
0.0480702
0.0421565
0.0535217
0.051515
0.0529667
0.0481814
0.0460438
0.0519562
0.0521006
0.0524872
0.0425456
0.0537006
0.0559468
0.0542721
0.0469608
0.0486885
0.0529279
0.0480758
0.04184
0.0432157
0.0501984
0.0468249
0.0493126
0.0542473
0.0531825
0.0581262
0.0508142
0.0532823
0.0497132
0.0531606
0.054504
0.0513466
0.0513673
0.0442098
0.0481779
0.0526402
0.0522265
0.0586002
0.048537
0.0526342
0.0497698
0.0516535
0.0509032
0.0505197
0.0573767
0.0451643
0.0413892
0.0512985
0.0489667
0.0481
0.0507292
0.0534154
0.0535161
0.0556317
0.0486574
0.048529
0.0419687
0.0445123
0.0484138
0.0552857
0.052233
0.0474444
0.0490563
0.0493417
0.0553498
0.0504267
0.055428
0.0478481
0.0503941
0.0471865
0.0437789
0.0480122
0.0477599
0.0522098
0.0525527
0.04869
0.047691
0.0513645
0.055398
0.0550033
0.0539935
0.0514281
0.0464721
0.0458854
0.047057
0.0471001
0.0526129
0.0496739
0.0486298
0.0512484
0.0537374
0.0459782
0.05128
0.0521788
0.0476677
0.0566053
0.0527769
0.0514716
0.0574383
0.054367
0.0457875
0.0484627
0.0507194
0.0474544
0.0525585
0.0486842
0.0514257
0.0486342
0.0499305
0.0490363
0.0490885
0.0531039
0.0499071
0.0579774
0.0555185
0.0407564
0.0545096
0.0437284
0.049282
0.0502793
0.0489011
0.0480002
0.0471554
0.0418813
0.0486706
0.044764
0.0433167
0.0487968
0.0489319
0.0515816
0.0465444
0.0417769
0.0502541
0.0467396
0.0544405
0.0535143
0.0472373
0.0507743
0.0537855
0.042587
0.0438808
0.0440416
0.0523286
0.0442339
0.0555393
0.0518165
0.0497214
0.0508521
0.0481457
0.0475381
0.0533286
0.0528068
0.0539052
0.0460337
0.0485408
0.0420906
0.0474404
0.04797
0.049719
0.0516636
0.0530567
0.0484923
0.0451803
0.0457916
0.0516918
0.0536649
0.0533879
0.0492721
0.0445494
0.0538326
0.0487351
0.0491525
0.0448605
0.0510748
0.0465312
0.0542536
0.0495042
0.0514209
0.0485488
0.0456517
0.0500432
0.0481413
0.0534923
0.0456517
0.0453631
0.0522707
0.0505724
0.0599067
0.0430273
0.0463442
0.0460829
0.0492383
0.0515698
0.0510125
0.0510078
0.0487797
0.0512542
0.0436538
0.0505314
0.0488204
0.0558588
0.0443136
0.0480169
0.0492932
0.0448013
0.0484927
0.0451338
0.0462088
0.0445414
0.0474428
0.0428082
0.0462582
0.0358111
0.0504597
0.0448255
0.0469566
0.0361359
0.0478183
0.0486559
0.0449958
0.0404749
0.0435161
0.0476493
0.0312524
0.03256
0.0410644
0.0506415
0.0426112
0.0411438
0.0462695
0.0503842
0.0615779
0.0585809
0.0518224
0.0618911
0.0641026
0.0663477
0.0680334
0.0593292
0.0585466
0.0619775
0.0539561
0.0612643
0.0614093
0.0633108
0.0546629
0.0584246
0.057257
0.05459
0.0611442
0.058994
0.0529556
0.0584575
0.0557898
0.0575148
0.0610207
0.0578536
0.0549695
0.0548575
0.0582851
0.0704498
0.0648395
0.0524814
0.0517516
0.0547148
0.0639733
0.0603581
0.0575721
0.0596416
0.0668887
0.0549511
0.0597128
0.0461348
0.060033
0.0600937
0.0708776
0.0610926
0.0593464
0.0584893
0.0635261
0.0648125
0.0682225
0.0667605
0.0662528
0.0541396
0.0560318
0.0583796
0.0596684
0.0538801
0.0749647
0.0561128
0.0575738
0.0608049
0.0616567
0.0675172
0.0602038
0.0588396
0.0577092
0.0598922
0.0539895
0.0552471
0.0616559
0.0556086
0.0590378
0.0559276
0.0671014
0.0584146
0.0634441
0.0549006
0.0563364
0.0615583
0.0615449
0.0592828
0.0517323
0.0579786
0.052189
0.0524109
0.0621992
0.0524292
0.0570651
0.0551668
0.0624848
0.0573437
0.0583247
0.0603847
0.0636914
0.0577495
0.0677068
0.0626211
0.056106
0.0577932
0.0609529
0.0607948
0.0777412
0.0564485
0.058541
0.0573378
0.0533215
0.0549965
0.0610573
0.0587049
0.0692212
0.0580988
0.059349
0.0631778
0.0612687
0.0558811
0.0564412
0.0575209
0.0542079
0.0559318
0.0624122
0.0586352
0.0613738
0.0721512
0.0545612
0.0580046
0.0603062
0.0619944
0.0548965
0.0677463
0.0517654
0.0568383
0.0730843
0.0551834
0.058344
0.0710867
0.0511612
0.0592399
0.0562351
0.0627141
0.0686017
0.0620367
0.0583118
0.0597428
0.0722601
0.0588432
0.0553684
0.0623621
0.0556412
0.0577006
0.0554605
0.0519366
0.0593434
0.0590008
0.0685289
0.0510001
0.0605346
0.0558739
0.0577349
0.0576507
0.0619346
0.0558223
0.0578722
0.058043
0.0578155
0.0597828
0.0593396
0.0579197
0.0579654
0.0620139
0.0582534
0.0567325
0.059028
0.0552711
0.0569467
0.0568717
0.0552693
0.0591599
0.0538916
0.0559036
0.0554361
0.0560279
0.0610914
0.0598056
0.0597401
0.0577787
0.0622256
0.057047
0.0647498
0.0608061
0.0686898
0.0567954
0.0619728
0.0638691
0.0563794
0.0661944
0.056338
0.0670005
0.0562746
0.0589122
0.0585641
0.0579079
0.0546896
0.0553336
0.0571973
0.0611578
0.0598223
0.0555854
0.0581365
0.0580516
0.05997
0.060632
0.0568606
0.0589855
0.0573631
0.0551337
0.0594573
0.0578997
0.0538537
0.0513291
0.0562725
0.0495843
0.0615953
0.0485696
0.0493778
0.0523368
0.0537115
0.0543124
0.0621434
0.0472171
0.0529132
0.0531099
0.0441418
0.0510009
0.0466698
0.054407
0.0407997
0.0578369
0.0507283
0.0516681
0.0484379
0.0480885
0.0493746
0.03367
0.0423908
0.0434443
0.0527751
0.046117
0.0542741
0.0365932
0.0469572
0.0483559
0.0511614
0.0414379
0.0570711
0.105808
0.175058
0.0860598
0.102665
0.196573
0.078469
0.165919
0.236885
0.0917581
0.091202
0.102762
0.0832813
0.106096
0.104213
0.189237
0.0887366
0.255141
0.0979767
0.103811
0.0885382
0.094506
0.183686
0.176471
0.0952381
0.183757
0.0950249
0.0897124
0.0851937
0.17808
0.0823981
0.0916886
0.169177
0.100652
0.167586
0.0891648
0.171005
0.0941778
0.0872558
0.170221
0.0959788
0.0866831
0.0865698
0.0882843
0.163544
0.0960038
0.179787
0.173607
0.168821
0.0847979
0.0992648
0.0883876
0.217317
0.0967135
0.0973078
0.187915
0.088275
0.191778
0.209478
0.171476
0.0844624
0.0998826
0.164895
0.217234
0.0930633
0.0875356
0.0934233
0.0960102
0.188551
0.0806023
0.0866153
0.095302
0.0880206
0.219437
0.170987
0.179529
0.174062
0.186117
0.0898116
0.178432
0.103377
0.101737
0.172856
0.0908799
0.0823969
0.0911753
0.0954165
0.0840896
0.0895224
0.0901442
0.0869735
0.0862892
0.171344
0.177263
0.171638
0.0892538
0.0889094
0.0911052
0.0837133
0.16691
0.0960225
0.092081
0.103715
0.0913375
0.0959964
0.172222
0.166152
0.104072
0.0899759
0.167584
0.0878252
0.0961059
0.0925594
0.0994152
0.0901375
0.0814579
0.171045
0.166412
0.0888217
0.0870717
0.0879475
0.172442
0.0904364
0.0915227
0.166936
0.0842918
0.16549
0.103458
0.0927214
0.0939647
0.0946018
0.0885723
0.0902111
0.159454
0.0987206
0.185711
0.0885561
0.0906811
0.174899
0.168724
0.0889896
0.0987167
0.0865545
0.0862356
0.171111
0.163338
0.176689
0.0970493
0.0895273
0.0893728
0.0820227
0.0957345
0.101162
0.0937411
0.0807848
0.0859282
0.0761731
0.089817
0.0782866
0.0882509
0.155368
0.141868
0.136135
0.0787763
0.0717407
0.0809444
0.158834
0.145985
0.142508
0.145894
0.0768403
0.0757404
0.139156
0.128397
0.0699572
0.15007
0.130081
0.0711913
0.0704556
0.131622
0.0753643
0.0766153
0.0677335
0.118217
0.133479
0.111552
0.0724441
0.130736
0.11984
0.0817411
0.119154
0.114623
0.115302
0.100891
0.102006
0.0573312
0.118859
0.0692941
0.084674
0.0576261
0.0842672
0.0884014
0.075436
0.0799529
0.0792212
0.0985486
0.0870428
0.0687943
0.0788497
0.0885354
0.0874434
0.0863998
0.0931171
0.0811524
0.0700258
0.108168
0.067303
0.0755671
0.079243
0.0714308
0.0773688
0.0769329
0.0815204
0.0814041
0.0848924
0.084547
0.0700554
0.0844217
0.0839465
0.0840322
0.0729868
0.0779514
0.0628245
0.0699639
0.0841114
0.0780627
0.0833022
0.0780004
0.0758661
0.0612255
0.0795187
0.0859254
0.0837799
0.0641837
0.0807949
0.0739697
0.0718821
0.0844788
0.0686648
0.0777797
0.072682
0.0746017
0.0708541
0.0675363
0.0854841
0.0752634
0.0744074
0.0778141
0.0816504
0.0875706
0.0692728
0.0774136
0.0773523
0.0664333
0.0906224
0.079456
0.0726108
0.0844167
0.0818509
0.0822568
0.0796148
0.071551
0.0775106
0.0833696
0.0915367
0.0801144
0.087184
0.0708826
0.0769986
0.0850866
0.0885426
0.0854701
0.0767371
0.075709
0.0806684
0.0849769
0.083254
0.0847608
0.0612382
0.078842
0.0784719
0.0848087
0.0767826
0.0840264
0.0657588
0.0699301
0.070064
0.0745601
0.0682271
0.0571356
0.07388
0.0663702
0.0696573
0.0699301
0.0658232
0.059657
0.0777968
0.0556638
[truncated: 63,737 more rows]

## Sheet: Fig2c-d top
Diameter	Threshold	Speedup
1	0.804687	5.89352
1	0.798218	5.72044
1	0.79298	4.70548
1	0.804687	5.50814
1	0.815613	7.22612
1	0.822937	7.83085
1	0.833984	8.01103
1	0.830444	7.87936
1	0.835937	6.6867
1	0.824219	6.43662
1	0.835937	4.86205
1	0.838623	6.15917
1	0.848145	6.13588
1	0.844015	5.40632
1	0.839844	6.81542
1	0.84425	7.81761
1	0.836594	7.02157
1	0.835938	6.86614
1	0.833496	7.01963
1	0.82959	9.26559
1	0.833984	9.62329
1	0.835938	7.70735
1	0.826172	6.94888
1	0.80603	7.71425
1	0.802734	6.56357
1	0.802734	7.84324
1	0.802734	7.17131
1	0.802734	6.45968
1	0.799805	8.76325
1	0.79834	7.57573
1	0.773438	6.12571
1	0.770518	6.63875
1	0.728699	7.10539
1	0.828745	36.245
1	0.80665	34.0504
1	0.818359	5.46907
1	0.815186	6.39604
1	0.72168	5.25914
1	0.723999	6.32143
1	0.722168	10.6145
1	0.742188	8.55852
1	0.740234	21.6781
1	0.773437	14.1572
1	0.773438	12.3425
1	0.615234	51.9189
1	0.604492	13.9287
1	0.605469	45.2382
1	0.632904	20.0775
1	0.625732	37.0419
1	0.629486	21.8876
1	0.768106	6.27883
1	0.760498	4.43325
1	0.758484	6.19721
1	0.79834	7.55425
1	0.804688	10.2834
1	0.803467	9.02665
1	0.833984	9.49384
1	0.835938	9.8311
1	0.849609	7.86092
1	0.833984	6.70933
1	0.835937	8.42989
1	0.839844	9.17942
1	0.846316	6.50906
1	0.851724	7.53531
1	0.850116	8.67287
1	0.849609	7.25206
1	0.851891	8.20525
1	0.851929	6.39483
1	0.844482	8.71201
1	0.849121	8.79517
1	0.849609	7.59181
1	0.851891	5.9467
1	0.84668	6.32937
1	0.839844	8.81947
1	0.839844	8.59128
1	0.835938	8.80915
1	0.848269	8.57874
1	0.835938	5.51766
1	0.838867	11.6111
1	0.836105	6.75678
1	0.820602	6.39537
1	0.823242	9.20645
1	0.821777	5.25243
1	0.820358	5.64981
1	0.797058	9.1237
1	0.802734	6.07382
1	0.804688	6.49016
1	0.735031	28.344
1	0.734375	9.56454
1	0.742188	8.055
1	0.526367	13.9513
1	0.521484	7.36377
1	0.710938	30.0676
1	0.720704	22.3835
1	0.742188	5.20701
1	0.752533	36.5195
1	0.740234	30.7207
1	0.783936	23.0473
1	0.612305	17.3397
1	0.630859	26.9715
1	0.574219	7.26329
1	0.630859	6.08962
1	0.636719	15.1511
1	0.687866	9.18192
1	0.72168	10.5929
1	0.712936	10.174
1	0.818542	6.30175
1	0.821777	5.25013
1	0.838867	11.6335
1	0.824219	10.3359
1	0.832764	11.7933
1	0.833984	8.25025
1	0.844482	8.93339
1	0.851898	8.33562
1	0.853778	6.37369
1	0.853607	4.56865
1	0.848887	7.4494
1	0.852295	7.15419
1	0.849609	8.44966
1	0.849121	9.30384
1	0.852074	7.37928
1	0.852135	9.29937
1	0.849609	5.8806
1	0.849609	7.62816
1	0.848022	6.14367
1	0.844894	6.40041
1	0.845837	7.65187
1	0.844872	9.322
1	0.846436	5.91387
1	0.835938	9.68268
1	0.833984	6.20319
1	0.831055	17.5742
1	0.838257	5.98779
1	0.766117	19.9569
1	0.782715	7.00371
1	0.78418	5.27799
1	0.772461	11.8209
1	0.777344	13.0257
1	0.790527	9.07037
1	0.773437	5.33931
1	0.69043	6.78118
1	0.683594	10.1834
1	0.710937	27.6853
1	0.710938	19.317
1	0.808594	39.5739
1	0.808594	25.7286
1	0.804688	31.7095
1	0.814743	19.6123
1	0.773438	17.257
1	0.766693	21.5818
1	0.636719	6.74552
1	0.729492	5.70186
1	0.730469	6.20115
1	0.62614	7.47795
1	0.532512	11.6572
1	0.531921	8.46609
1	0.742188	7.50348
1	0.742188	6.67478
1	0.790527	6.4867
1	0.755859	9.58996
1	0.785828	4.35581
1	0.804688	9.94778
1	0.812866	4.38152
1	0.835938	5.37891
1	0.835937	7.42017
1	0.835937	6.32505
1	0.837045	8.09741
1	0.837402	5.8726
1	0.833984	6.43685
1	0.835937	6.36188
1	0.833984	8.00827
1	0.839844	7.29075
1	0.835937	6.01912
1	0.835937	6.96264
1	0.837402	5.50586
1	0.836121	7.4191
1	0.833984	9.41208
1	0.839844	4.72394
1	0.833984	4.05099
1	0.838867	6.46393
1	0.81543	7.40078
1	0.813843	8.84799
1	0.832071	6.38561
1	0.605469	7.63119
1	0.781616	5.63417
1	0.760437	10.2223
1	0.763672	5.63537
1	0.81543	7.62343
1	0.817526	24.2123
1	0.818359	6.01019
1	0.800873	16.4928
1	0.79834	5.56783
1	0.786621	7.19792
1	0.786621	11.683
1	0.824219	27.4033
1	0.820456	23.5565
1	0.833496	18.2117
1	0.82373	28.5264
1	0.81543	19.5804
1	0.821045	14.3569
1	0.812866	4.26923
1	0.824219	8.63081
1	0.822449	5.88741
1	0.799805	6.96386
1	0.770691	7.92029
1	0.781982	8.13232
1	0.605469	10.4539
1	0.605469	10.0729
1	0.648438	7.74524
1	0.492188	9.41494
1	0.699219	16.859
1	0.707764	7.93494
1	0.648437	8.34391
1	0.771484	7.34009
1	0.761719	6.10209
1	0.761719	8.94386
1	0.801768	9.42561
1	0.792969	7.80167
1	0.804871	5.63856
1	0.804687	8.69691
1	0.81543	6.54322
1	0.804688	7.75446
1	0.808594	5.86674
1	0.824219	6.27589
1	0.822594	7.97962
1	0.825287	4.78331
1	0.820679	6.45844
1	0.824219	10.3977
1	0.823242	9.92122
1	0.83073	5.30418
1	0.808594	9.99298
1	0.80722	4.95342
1	0.821045	5.24231
1	0.728027	5.25057
1	0.818726	8.10171
1	0.817139	9.50311
1	0.821777	6.81486
1	0.844482	6.37652
1	0.847734	8.55089
1	0.84668	10.7962
1	0.848306	37.0231
1	0.847839	6.34559
1	0.83667	24.0371
1	0.835937	7.57072
1	0.835938	16.2885
1	0.84668	14.5385
1	0.844116	33.6293
1	0.835937	16.7116
1	0.838867	11.6804
1	0.846355	18.1417
1	0.844017	5.15977
1	0.839844	4.81813
1	0.844482	6.61007
1	0.839844	5.66214
1	0.824359	7.00294
1	0.830811	10.3644
1	0.730469	8.87996
1	0.737305	6.37468
1	0.710938	7.64981
1	0.692871	5.52574
1	0.742188	6.68503
1	0.677734	8.49731
1	0.626465	12.5097
1	0.627117	7.55918
1	0.62793	6.53749
1	0.631836	14.253
1	0.718791	9.29555
1	0.730469	8.17068
1	0.773438	5.70607
1	0.770874	6.53919
1	0.773438	7.17684
1	0.771484	7.73649
1	0.771484	8.49491
1	0.813232	5.5888
1	0.804688	13.7043
1	0.804687	5.84122
1	0.804688	9.55604
1	0.806824	7.84142
1	0.804688	5.08275
1	0.81543	4.45193
1	0.818359	8.65511
1	0.814581	4.92548
1	0.824219	6.53029
1	0.814981	10.5058
1	0.839844	7.10908
1	0.833496	8.03391
1	0.839844	5.48052
1	0.849792	14.9691
1	0.854492	5.67416
1	0.852074	5.03955
1	0.853669	21.2095
1	0.851898	19.9087
1	0.855469	29.9823
1	0.852722	37.0245
1	0.849609	10.0119
1	0.844971	32.3822
1	0.846237	24.2227
1	0.835938	22.7904
1	0.854675	15.9785
1	0.847702	10.055
1	0.845215	5.72901
1	0.849609	5.85047
1	0.838867	6.37548
1	0.833984	6.43482
1	0.838867	6.34969
1	0.839844	8.73712
1	0.807617	11.8278
1	0.804688	8.69635
1	0.799805	10.0091
1	0.808594	8.47209
1	0.792969	6.97231
1	0.782532	7.40907
1	0.791992	7.31511
1	0.697587	7.74006
1	0.699219	9.6161
1	0.692749	7.00931
1	0.574219	12.7919
1	0.539146	4.78213
1	0.671875	8.89709
1	0.693359	12.2924
1	0.677734	7.31725
1	0.671875	7.56133
1	0.691551	5.21741
1	0.633179	6.65654
1	0.679688	5.68817
1	0.693359	16.377
1	0.648438	5.37397
1	0.67334	4.73509
1	0.689987	14.3484
1	0.693359	7.82599
1	0.785646	7.57749
1	0.783569	7.09189
1	0.760742	4.40491
1	0.823242	6.72448
1	0.848389	8.75938
1	0.835938	4.32399
1	0.839844	6.45998
1	0.835938	4.75656
1	0.845062	10.0475
1	0.839844	5.99158
1	0.850342	7.63285
1	0.848679	10.3029
1	0.84668	32.1584
1	0.849609	11.9768
1	0.824219	16.3894
1	0.833496	44.6161
1	0.833496	27.8946
1	0.808594	20.6523
1	0.835938	15.0326
1	0.848328	9.68315
1	0.828248	6.63918
1	0.819336	9.27452
1	0.824219	6.07095
1	0.818359	5.45926
1	0.824219	10.2729
1	0.824219	5.63686
1	0.823242	13.5435
1	0.824219	7.99175
1	0.831055	5.89235
1	0.823242	7.98393
1	0.824219	8.19737
1	0.817871	7.6956
1	0.821579	5.62247
1	0.81543	5.56468
1	0.817719	7.72227
1	0.82959	5.82509
1	0.802734	5.77151
1	0.790171	6.81853
1	0.792969	5.67737
1	0.792969	9.14122
1	0.79323	22.4084
1	0.787109	10.6175
1	0.790103	6.25879
1	0.710938	9.14724
1	0.719391	7.78532
1	0.710938	10.1245
1	0.711029	17.3251
1	0.710937	8.10335
1	0.710938	8.06434
1	0.688965	16.0439
1	0.724609	4.96042
1	0.710938	5.80688
1	0.585938	8.61634
1	0.818359	6.74142
1	0.813644	5.06165
1	0.804688	9.28218
1	0.817139	7.78204
1	0.777344	7.14844
1	0.78418	7.77619
1	0.771484	8.14693
1	0.814743	12.1411
1	0.812786	6.75823
1	0.804688	8.92232
1	0.804687	13.7979
1	0.703857	13.7292
1	0.699219	21.959
1	0.70827	44.2775
1	0.617188	36.2159
1	0.773438	20.8097
1	0.766968	18.6031
1.5	0.750732	4.67738
1.5	0.755859	5.86567
1.5	0.773438	7.12371
1.5	0.769714	5.85567
1.5	0.787109	8.19621
1.5	0.792969	8.50955
1.5	0.792969	5.14866
1.5	0.79899	6.26604
1.5	0.802246	4.31556
1.5	0.802734	5.75968
1.5	0.799408	3.28177
1.5	0.792969	6.43966
1.5	0.799484	5.35485
1.5	0.79834	4.31254
1.5	0.792969	4.83528
1.5	0.763672	3.57096
1.5	0.774728	4.8778
1.5	0.773438	5.20713
1.5	0.777344	4.91693
1.5	0.784264	5.27594
1.5	0.791687	6.57661
1.5	0.791992	6.94549
1.5	0.765961	7.52279
1.5	0.761719	5.94279
1.5	0.768311	4.25931
1.5	0.766296	7.91444
1.5	0.723328	7.0499
1.5	0.730469	8.37112
1.5	0.77417	7.09931
1.5	0.777344	5.83736
1.5	0.768311	5.2324
1.5	0.765658	6.53514
1.5	0.761719	5.66172
1.5	0.758446	6.25022
1.5	0.761719	5.54248
1.5	0.679688	6.68632
1.5	0.690086	8.15434
1.5	0.660522	6.70045
1.5	0.734741	6.50135
1.5	0.688232	8.34839
1.5	0.710938	13.6437
1.5	0.729492	6.02551
1.5	0.690568	54.4814
1.5	0.687776	22.806
1.5	0.699219	26.0375
1.5	0.537109	15.5545
1.5	0.564595	24.7988
1.5	0.583191	20.2904
1.5	0.574219	28.4918
1.5	0.698242	4.12781
1.5	0.705223	4.70295
1.5	0.752609	6.18679
1.5	0.743652	4.597
1.5	0.799805	4.92544
1.5	0.787109	8.75093
1.5	0.802734	6.04023
1.5	0.801941	5.65166
1.5	0.813144	5.19642
1.5	0.812866	4.32629
1.5	0.804688	4.8277
1.5	0.804687	7.59126
1.5	0.808594	7.10822
1.5	0.804687	3.93867
1.5	0.81543	4.22828
1.5	0.792969	6.64396
1.5	0.792969	6.67716
1.5	0.773438	5.19327
1.5	0.787109	7.94298
1.5	0.804688	6.87284
1.5	0.801434	3.36921
1.5	0.807312	5.32559
1.5	0.79834	5.57228
1.5	0.792969	6.84419
1.5	0.790527	4.17069
1.5	0.777344	3.94189
1.5	0.774902	4.89022
1.5	0.773437	5.76147
1.5	0.767944	7.00748
1.5	0.768158	4.39328
1.5	0.761719	6.59125
1.5	0.752686	6.44101
1.5	0.754639	18.4237
1.5	0.755371	6.53029
1.5	0.761719	5.70999
1.5	0.683594	12.5538
1.5	0.688843	6.8892
1.5	0.454468	8.89956
1.5	0.64209	3.61495
1.5	0.574219	5.82663
1.5	0.674194	15.2678
1.5	0.666382	25.2316
1.5	0.758868	16.0289
1.5	0.760132	31.0349
1.5	0.751465	25.643
1.5	0.671875	17.0072
1.5	0.730469	30.0185
1.5	0.730469	18.4858
1.5	0.728882	24.2069
1.5	0.589844	7.93611
1.5	0.585938	3.06847
1.5	0.641968	8.59468
1.5	0.648438	3.82837
1.5	0.785522	3.63648
1.5	0.787109	4.11856
1.5	0.802734	4.20928
1.5	0.799805	5.17443
1.5	0.804688	8.06047
1.5	0.804688	4.30717
1.5	0.802734	4.81303
1.5	0.796875	5.2735
1.5	0.808594	3.68847
1.5	0.801147	3.7998
1.5	0.815186	6.29625
1.5	0.787842	3.38387
1.5	0.783936	5.07675
1.5	0.78418	7.18667
1.5	0.777344	3.21186
1.5	0.804688	4.83897
1.5	0.799805	4.46773
1.5	0.804688	5.0106
1.5	0.808594	7.83031
1.5	0.804687	5.00773
1.5	0.777344	6.64354
1.5	0.773438	6.86674
1.5	0.785889	13.8534
1.5	0.787109	9.42757
1.5	0.723022	4.41702
1.5	0.710938	5.3977
1.5	0.73584	9.45239
1.5	0.734375	6.79809
1.5	0.724121	5.15542
1.5	0.737305	5.58031
1.5	0.73584	4.91916
1.5	0.742188	7.0146
1.5	0.735107	8.20249
1.5	0.683594	12.329
1.5	0.585938	9.1438
1.5	0.65918	11.7711
1.5	0.666748	19.2209
1.5	0.662109	6.47425
1.5	0.763672	7.0765
1.5	0.76709	4.00892
1.5	0.76709	10.7508
1.5	0.75293	17.3481
1.5	0.76709	17.2171
1.5	0.770529	22.3569
1.5	0.773437	18.6744
1.5	0.679688	3.87927
1.5	0.676829	5.95066
1.5	0.585937	5.35061
1.5	0.598816	5.60794
1.5	0.703697	5.55357
1.5	0.705612	5.04926
1.5	0.763672	4.80501
1.5	0.760132	3.96129
1.5	0.790318	3.94893
1.5	0.791351	5.40302
1.5	0.790527	3.34694
1.5	0.786621	4.37696
1.5	0.787109	5.25863
1.5	0.790081	6.26821
1.5	0.797607	5.79169
1.5	0.755859	7.94357
1.5	0.714844	4.33045
1.5	0.714844	8.4142
1.5	0.710937	10.7645
1.5	0.793234	7.85814
1.5	0.783936	6.00543
1.5	0.799805	4.77833
1.5	0.791992	7.53889
1.5	0.792969	4.9635
1.5	0.734375	6.07797
1.5	0.750092	3.44943
1.5	0.773438	4.69949
1.5	0.770996	4.42106
1.5	0.56543	7.0482
1.5	0.546875	7.67014
1.5	0.719302	7.46741
1.5	0.710938	7.48769
1.5	0.722839	4.71689
1.5	0.720749	4.49729
1.5	0.720795	10.5958
1.5	0.769821	7.4117
1.5	0.761719	7.0841
1.5	0.763672	11.8993
1.5	0.730469	5.69029
1.5	0.758792	30.2409
1.5	0.735107	12.2325
1.5	0.737305	9.86712
1.5	0.770814	17.3822
1.5	0.770164	18.218
1.5	0.771484	4.82568
1.5	0.787109	24.5135
1.5	0.781616	35.3472
1.5	0.777344	22.2211
1.5	0.783539	23.4585
1.5	0.773438	5.44104
1.5	0.774902	5.40951
1.5	0.754578	5.32693
1.5	0.761719	7.49428
1.5	0.440007	9.04686
1.5	0.449219	6.82488
1.5	0.617188	6.77306
1.5	0.599121	5.59559
1.5	0.724121	6.81459
1.5	0.730469	9.04208
1.5	0.724609	4.58366
1.5	0.722839	5.64543
1.5	0.727905	7.48028
1.5	0.724609	4.72943
1.5	0.750154	4.15964
1.5	0.730469	6.98518
1.5	0.692139	3.86713
1.5	0.682617	4.27058
1.5	0.693359	6.42098
1.5	0.752487	5.50092
1.5	0.761719	5.29482
1.5	0.754639	6.05547
1.5	0.768078	4.49153
1.5	0.77401	6.46704
1.5	0.742187	6.99742
1.5	0.739279	4.81397
1.5	0.760742	8.11643
1.5	0.768311	5.16718
1.5	0.677246	8.40172
1.5	0.693359	6.39327
1.5	0.773438	5.41466
1.5	0.76709	4.47311
1.5	0.773438	5.35904
1.5	0.773437	6.32758
1.5	0.773438	5.17203
1.5	0.792969	5.23728
1.5	0.791992	3.78499
1.5	0.7995	27.137
1.5	0.792969	19.8554
1.5	0.802734	12.0477
1.5	0.791992	7.53044
1.5	0.801514	17.8957
1.5	0.787109	13.5057
1.5	0.787109	11.2938
1.5	0.773437	5.02969
1.5	0.797607	32.9691
1.5	0.790527	23.1009
1.5	0.792969	17.7919
1.5	0.791992	19.0966
1.5	0.804688	4.70986
1.5	0.797211	6.09756
1.5	0.791992	4.63787
1.5	0.787781	5.18422
1.5	0.635498	7.51801
1.5	0.645183	7.11829
1.5	0.563965	5.05084
1.5	0.571777	5.11689
1.5	0.568359	10.2071
1.5	0.585938	6.88477
1.5	0.666992	5.3451
1.5	0.667969	5.51227
1.5	0.67334	6.02179
1.5	0.667969	6.02847
1.5	0.667969	6.29525
1.5	0.742188	5.38588
1.5	0.734627	4.103
1.5	0.730469	4.50527
1.5	0.729248	5.33278
1.5	0.729492	5.79044
1.5	0.730469	5.34427
1.5	0.724121	11.1212
1.5	0.760742	4.33837
1.5	0.755859	5.40361
1.5	0.755859	4.18164
1.5	0.759277	4.40795
1.5	0.773438	6.72014
1.5	0.762288	6.17742
1.5	0.760498	4.34426
1.5	0.773437	6.76218
1.5	0.797607	5.38691
1.5	0.792969	3.08755
1.5	0.792969	5.3379
1.5	0.798988	5.51088
1.5	0.798138	6.14763
1.5	0.796875	4.91722
1.5	0.804687	5.39138
1.5	0.804688	4.89563
1.5	0.802734	5.69585
1.5	0.808594	7.81244
1.5	0.800293	12.8619
1.5	0.804687	4.16608
1.5	0.79134	30.327
1.5	0.790405	16.1151
1.5	0.783366	11.4441
1.5	0.802734	18.1577
1.5	0.796875	21.8226
1.5	0.789246	18.1291
1.5	0.79035	14.36
1.5	0.791992	3.89648
1.5	0.803711	5.26414
1.5	0.802044	4.36487
1.5	0.789734	4.28906
1.5	0.759106	7.42744
1.5	0.750366	8.09404
1.5	0.742188	6.16714
1.5	0.734741	8.86284
1.5	0.660828	5.222
1.5	0.644897	6.2435
1.5	0.679688	8.21982
1.5	0.683594	5.43465
1.5	0.679687	6.28581
1.5	0.69043	6.42621
1.5	0.531517	8.99969
1.5	0.724121	5.86528
1.5	0.750494	6.38713
1.5	0.751343	4.95891
1.5	0.755859	8.37735
1.5	0.636719	7.39288
1.5	0.621094	8.54437
1.5	0.619232	9.27745
1.5	0.630859	5.35511
1.5	0.645996	5.02958
1.5	0.761719	5.53345
1.5	0.752319	6.7308
1.5	0.738373	5.44892
1.5	0.742188	4.44822
1.5	0.783875	7.11435
1.5	0.773438	4.11133
1.5	0.791332	6.24482
1.5	0.799805	3.71842
1.5	0.802246	4.27589
1.5	0.79834	5.47895
1.5	0.791748	4.60038
1.5	0.799805	4.85118
1.5	0.798016	7.33265
1.5	0.802734	4.47926
1.5	0.802734	3.62768
1.5	0.802734	5.08758
1.5	0.796896	6.53721
1.5	0.804688	12.6685
1.5	0.773438	8.70206
1.5	0.77543	16.7744
1.5	0.771484	13.4778
1.5	0.790527	22.394
1.5	0.760077	28.0965
1.5	0.765808	20.4947
1.5	0.760498	13.5708
1.5	0.771484	7.96077
1.5	0.761719	3.68492
1.5	0.777344	7.61243
1.5	0.781982	8.43818
1.5	0.781616	9.38746
1.5	0.78327	10.5934
1.5	0.771484	10.2048
1.5	0.776123	6.07024
1.5	0.769821	5.2788
1.5	0.773438	8.49417
1.5	0.760082	8.06255
1.5	0.763672	11.1282
1.5	0.773438	5.58873
1.5	0.762028	4.90147
1.5	0.744774	5.19738
1.5	0.727905	4.01468
1.5	0.758484	8.63239
1.5	0.763672	6.15862
1.5	0.771484	10.7837
1.5	0.746094	3.85826
1.5	0.730469	6.55231
1.5	0.738647	8.161
1.5	0.671875	13.932
1.5	0.662109	8.50776
1.5	0.72998	6.85403
1.5	0.743652	5.84336
1.5	0.667969	6.19228
1.5	0.667969	7.27243
1.5	0.773438	4.79831
1.5	0.761719	5.97783
1.5	0.771484	6.28732
1.5	0.768555	6.42862
1.5	0.761719	5.51206
1.5	0.760498	5.53618
1.5	0.770784	5.98439
1.5	0.724121	6.21289
1.5	0.730469	8.74079
1.5	0.74292	5.80336
1.5	0.777344	4.0509
1.5	0.750336	17.9775
1.5	0.758441	37.589
1.5	0.770111	21.4992
1.5	0.672546	27.8898
1.5	0.671875	9.47116
1.5	0.679688	6.62299
1.5	0.645874	9.4166
1.5	0.551791	33.6372
1.5	0.542969	28.3308
1.5	0.546875	25.7719
2	0.723328	5.30436
2	0.734375	3.84223
2	0.730469	5.01763
2	0.742188	4.75749
2	0.734375	5.21467
2	0.73584	6.27479
2	0.734375	5.00812
2	0.742188	4.67173
2	0.751999	4.12969
2	0.754272	4.05926
2	0.751343	4.70969
2	0.745117	5.09703
2	0.734375	3.92079
2	0.743228	4.87435
2	0.740234	4.24772
2	0.739746	7.5157
2	0.734375	4.95646
2	0.730469	4.62233
2	0.730469	4.06138
2	0.710938	4.53697
2	0.72168	3.41742
2	0.703308	4.99736
2	0.710938	3.15768
2	0.688812	4.69627
2	0.67334	4.5459
2	0.730469	5.27706
2	0.714844	5.00582
2	0.636719	5.19149
2	0.629173	5.81144
2	0.633337	6.31489
2	0.636719	5.11913
2	0.636719	4.04875
2	0.629948	4.72126
2	0.589844	4.53023
2	0.585938	6.05244
2	0.69043	4.54091
2	0.630859	4.67867
2	0.630859	3.91409
2	0.667969	4.06378
2	0.667969	6.24172
2	0.671875	5.86714
2	0.646484	9.67606
2	0.648438	6.08352
2	0.648438	6.30387
2	0.533569	6.32013
2	0.53418	17.5458
2	0.520996	20.992
2	0.510742	18.6362
2	0.710937	3.21642
2	0.730469	4.85041
2	0.734375	3.20997
2	0.746094	3.82928
2	0.742188	4.79246
2	0.734375	2.24884
2	0.750046	3.49654
2	0.753914	4.49622
2	0.767914	4.37418
2	0.750732	4.48245
2	0.742187	4.94377
2	0.755859	4.14152
2	0.754522	5.6455
2	0.752686	2.85646
2	0.759155	3.07237
2	0.752121	4.57693
2	0.752243	4.76759
2	0.735031	2.53197
2	0.753918	5.74415
2	0.75293	5.67655
2	0.739746	4.34651
2	0.727295	9.80812
2	0.729492	3.74027
2	0.730469	5.49154
2	0.710938	3.54881
2	0.72168	4.67673
2	0.699219	4.9887
2	0.635292	6.23792
2	0.643555	5.79092
2	0.408936	6.27454
2	0.416199	8.08361
2	0.429687	6.94853
2	0.429687	5.73389
2	0.417969	5.36078
2	0.412109	5.15436
2	0.585938	8.07453
2	0.523438	5.02998
2	0.53418	4.78071
2	0.617188	4.35392
2	0.617188	4.68931
2	0.617188	6.79946
2	0.697346	15.212
2	0.697937	20.6311
2	0.698242	13.7693
2	0.693359	14.6123
2	0.688965	15.937
2	0.523438	9.09437
2	0.511719	11.2979
2	0.609375	12.4166
2	0.72168	3.80174
2	0.727123	4.99605
2	0.742188	6.85414
2	0.73685	2.66466
2	0.730469	5.44875
2	0.742187	4.00021
2	0.754272	4.51227
2	0.75293	4.75521
2	0.755371	3.51357
2	0.75293	4.98267
2	0.752686	5.76727
2	0.742188	2.35429
2	0.751263	4.56812
2	0.751068	3.34836
2	0.734375	6.84379
2	0.734375	4.96996
2	0.729492	6.27942
2	0.752085	4.42985
2	0.754639	3.76947
2	0.734375	4.00579
2	0.72168	5.09901
2	0.726646	5.0756
2	0.740234	4.40326
2	0.727722	4.15226
2	0.671875	4.1533
2	0.67334	4.80779
2	0.679688	10.9338
2	0.679687	5.18151
2	0.585938	6.32672
2	0.574219	7.47924
2	0.583984	3.7716
2	0.59668	5.73414
2	0.626343	5.70712
2	0.635742	5.26494
2	0.519676	3.61871
2	0.612061	5.24839
2	0.615234	4.87745
2	0.604015	3.23076
2	0.605469	4.04913
2	0.605469	5.58075
2	0.723328	11.7474
2	0.704437	18.8972
2	0.70459	9.2209
2	0.72168	12.9103
2	0.714844	10.875
2	0.667969	22.4691
2	0.671875	22.6652
2	0.43808	3.32318
2	0.648438	4.64405
2	0.648438	3.08581
2	0.688843	4.8574
2	0.679687	3.66842
2	0.671875	4.84644
2	0.710938	4.25141
2	0.70459	4.95035
2	0.736639	5.4545
2	0.736511	5.57206
2	0.739624	5.65953
2	0.739349	4.69332
2	0.742188	3.91611
2	0.723389	3.93854
2	0.73584	6.14984
2	0.710938	4.82014
2	0.710937	4.26866
2	0.667969	4.26151
2	0.73939	3.60213
2	0.734623	5.66347
2	0.710938	3.611
2	0.683594	6.47577
2	0.683594	3.97946
2	0.729095	5.42674
2	0.718933	3.95362
2	0.502533	5.51644
2	0.664323	5.34048
2	0.719748	22.0893
2	0.708258	6.08144
2	0.691917	26.3299
2	0.707397	4.67028
2	0.697998	8.25565
2	0.693359	5.00401
2	0.710938	4.04378
2	0.703857	3.91352
2	0.67334	4.02134
2	0.698242	3.79926
2	0.708984	4.13935
2	0.679688	5.39326
2	0.679687	5.20567
2	0.679688	7.09196
2	0.710938	5.30277
2	0.71991	27.9336
2	0.710938	3.5054
2	0.734375	16.5655
2	0.734375	11.0995
2	0.710938	18.6755
2	0.714844	16.4099
2	0.679688	6.82138
2	0.511719	8.47409
2	0.505859	4.39664
2	0.542969	6.88291
2	0.54834	9.66162
2	0.598703	6.14917
2	0.562592	5.89124
2	0.573242	5.97975
2	0.64917	3.95305
2	0.651367	5.53394
2	0.648961	2.32991
2	0.666199	3.64308
2	0.676514	4.0797
2	0.677734	5.28466
2	0.693359	4.68074
2	0.65918	6.37576
2	0.648438	6.52455
2	0.636719	3.19271
2	0.704242	4.66422
2	0.724609	3.56876
2	0.693359	3.87063
2	0.683594	6.78919
2	0.683594	4.06257
2	0.708269	4.13113
2	0.710938	5.10373
2	0.636719	4.15522
2	0.727295	6.74218
2	0.744873	4.19416
2	0.752625	3.49356
2	0.742187	4.34678
2	0.752625	4.45069
2	0.751343	5.74992
2	0.746094	5.37151
2	0.750183	5.61771
2	0.734375	5.25342
2	0.742187	5.34099
2	0.742188	3.79423
2	0.742188	4.12923
2	0.742188	5.13423
2	0.742188	5.54685
2	0.742188	2.75185
2	0.734375	4.67569
2	0.729492	3.21584
2	0.734375	3.89871
2	0.729492	9.60726
2	0.730469	11.319
2	0.755859	13.6866
2	0.754051	14.6962
2	0.721237	6.3071
2	0.636719	6.51051
2	0.634807	6.94434
2	0.599609	7.16589
2	0.609375	3.25849
2	0.629196	4.36784
2	0.523438	3.79463
2	0.531817	7.31453
2	0.523438	5.35441
2	0.517334	4.24026
2	0.511719	9.39269
2	0.53418	7.77931
2	0.615234	4.65068
2	0.609375	4.18736
2	0.609375	4.22341
2	0.62793	3.28156
2	0.617188	5.67296
2	0.676117	3.24719
2	0.671875	5.48842
2	0.707214	5.21125
2	0.679688	5.59861
2	0.710938	3.97742
2	0.699219	5.84409
2	0.714844	4.17887
2	0.707397	4.58322
2	0.710983	4.32177
2	0.742188	4.75658
2	0.755859	4.75947
2	0.751465	3.44672
2	0.761719	5.56238
2	0.752686	5.69673
2	0.754187	4.15249
2	0.758812	4.32562
2	0.760742	4.29875
2	0.75058	4.77181
2	0.742188	2.97005
2	0.746094	4.45911
2	0.751999	20.6962
2	0.75116	3.14541
2	0.742188	7.90235
2	0.750732	4.56269
2	0.737305	3.6496
2	0.734375	9.32126
2	0.737305	5.9843
2	0.735535	23.0175
2	0.734375	12.8601
2	0.742188	16.2331
2	0.742188	11.4857
2	0.724609	5.90963
2	0.699219	4.56492
2	0.710938	3.314
2	0.679688	7.19542
2	0.699219	5.21044
2	0.688568	4.28933
2	0.687749	4.56746
2	0.669922	4.74552
2	0.603551	4.70809
2	0.603027	4.2138
2	0.589844	5.5562
2	0.602142	3.79913
2	0.636719	6.23882
2	0.643555	7.73973
2	0.460938	2.68269
2	0.661499	4.6705
2	0.664795	4.08787
2	0.695496	4.26728
2	0.583496	4.76978
2	0.519664	6.42399
2	0.646484	4.62454
2	0.706055	4.85889
2	0.692871	3.19297
2	0.679688	4.50296
2	0.671967	3.7876
2	0.726898	5.01319
2	0.742188	4.11487
2	0.744279	5.02042
2	0.742188	13.165
2	0.742188	4.53994
2	0.742516	12.0782
2	0.740234	4.10823
2	0.752228	25.9989
2	0.742188	5.14052
2	0.755371	4.33152
2	0.742188	3.60748
2	0.751465	5.99973
2	0.752686	3.96416
2	0.742188	5.97186
2	0.739746	4.69542
2	0.742188	4.89208
2	0.721436	11.0674
2	0.723389	10.292
2	0.721069	24.985
2	0.714844	13.1216
2	0.698242	10.6215
2	0.745117	18.9235
2	0.740234	10.3619
2	0.730469	3.97948
2	0.72113	5.11901
2	0.729144	5.61205
2	0.727856	5.65827
2	0.713226	4.59773
2	0.719116	4.9609
2	0.730469	4.51791
2	0.710938	3.68382
2	0.727905	4.25113
2	0.729492	4.41452
2	0.726746	3.83804
2	0.708984	3.94279
2	0.712097	7.4425
2	0.714844	2.7241
2	0.688232	9.69645
2	0.710938	4.48383
2	0.710938	3.93354
2	0.700684	5.77914
2	0.689616	3.69634
2	0.617187	5.11705
2	0.671875	6.23547
2	0.697305	3.87231
2	0.679688	4.45595
2	0.635742	4.63581
2	0.629049	3.00937
2	0.708984	4.16632
2	0.724609	5.21619
2	0.692871	8.78127
2	0.672517	13.0244
2	0.696457	4.78529
2	0.71225	4.76234
2	0.710938	4.34371
2	0.698242	5.28797
2	0.697789	20.3435
2	0.698242	5.14018
2	0.710938	4.46667
2	0.693893	2.3814
2	0.704468	6.46414
2	0.698242	8.34287
2	0.703655	19.9559
2	0.699219	7.46298
2	0.617187	6.72908
2	0.625732	24.736
2	0.617188	6.17377
2	0.496094	18.5739
2	0.517944	12.4173
2	0.65918	12.1138
2	0.666992	13.7323
2.5	0.65918	3.16709
2.5	0.65918	3.00931
2.5	0.657715	4.3671
2.5	0.671875	4.75301
2.5	0.679688	3.38265
2.5	0.683594	4.10399
2.5	0.671875	4.13911
2.5	0.690109	5.00423
2.5	0.696298	3.91444
2.5	0.688516	3.09029
2.5	0.674561	2.84591
2.5	0.679688	4.70496
2.5	0.688965	4.4398
2.5	0.671875	3.60131
2.5	0.666992	3.10911
2.5	0.676922	3.82044
2.5	0.672607	3.5808
2.5	0.671875	3.37058
2.5	0.646484	3.98267
2.5	0.648438	6.28496
2.5	0.646484	5.67573
2.5	0.648438	4.18936
2.5	0.643555	4.1554
2.5	0.658845	4.84426
2.5	0.667969	5.44366
2.5	0.65918	4.73415
2.5	0.648438	4.07439
2.5	0.648437	3.55093
2.5	0.641693	2.90947
2.5	0.56366	3.23322
2.5	0.546875	3.06169
2.5	0.565186	2.50932
2.5	0.574219	4.60395
2.5	0.585938	5.04236
2.5	0.585938	8.44104
2.5	0.542969	6.72427
2.5	0.615234	3.61097
2.5	0.609375	5.10532
2.5	0.617188	3.64358
2.5	0.609375	5.58008
2.5	0.585938	7.63952
2.5	0.585938	7.47267
2.5	0.585937	5.34418
2.5	0.596069	26.6002
2.5	0.442062	7.61181
2.5	0.458984	16.3587
2.5	0.459139	32.1017
2.5	0.505859	6.95038
2.5	0.47282	16.7935
2.5	0.602142	2.13701
2.5	0.603699	3.26688
2.5	0.645203	7.8043
2.5	0.679687	3.23195
2.5	0.679688	2.54314
2.5	0.683594	2.47764
2.5	0.671875	2.89417
2.5	0.691659	2.8703
2.5	0.679688	5.52007
2.5	0.690186	3.57289
2.5	0.693359	4.24536
2.5	0.699219	8.55034
2.5	0.697998	6.11553
2.5	0.693359	2.33556
2.5	0.683594	3.82898
2.5	0.671875	2.73403
2.5	0.671875	3.34263
2.5	0.679688	4.10312
2.5	0.693359	2.21516
2.5	0.67334	3.77127
2.5	0.683594	3.17894
2.5	0.679688	5.49031
2.5	0.6758	4.26631
2.5	0.683594	3.49812
2.5	0.679688	4.1118
2.5	0.666687	3.38529
2.5	0.641937	3.91722
2.5	0.646484	4.20826
2.5	0.648438	4.24122
2.5	0.558594	5.16807
2.5	0.570679	4.94325
2.5	0.568359	3.79431
2.5	0.576172	4.51638
2.5	0.395996	4.81959
2.5	0.421875	6.34568
2.5	0.346039	6.87693
2.5	0.521484	6.573
2.5	0.536621	4.89917
2.5	0.537109	7.75276
2.5	0.572594	6.03435
2.5	0.628979	10.455
2.5	0.630859	3.22116
2.5	0.64066	22.6051
2.5	0.646484	23.1339
2.5	0.567871	32.0779
2.5	0.585938	9.71997
2.5	0.581055	5.3304
2.5	0.609375	4.59518
2.5	0.617188	14.892
2.5	0.429688	2.78789
2.5	0.438812	2.67989
2.5	0.563115	5.61595
2.5	0.672241	4.30913
2.5	0.671875	3.65386
2.5	0.673829	3.95052
2.5	0.676071	2.44615
2.5	0.677246	2.82412
2.5	0.688965	3.31714
2.5	0.688965	5.2252
2.5	0.698242	3.50464
2.5	0.697922	4.20845
2.5	0.699219	3.1091
2.5	0.693359	3.0521
2.5	0.68848	5.28826
2.5	0.691742	3.52157
2.5	0.688793	4.21793
2.5	0.691772	4.16465
2.5	0.689492	3.15662
2.5	0.695496	2.44235
2.5	0.671875	3.8768
2.5	0.679688	4.03523
2.5	0.693359	4.58186
2.5	0.68808	5.23865
2.5	0.679688	5.01361
2.5	0.667969	2.78409
2.5	0.617187	4.89257
2.5	0.610107	5.72154
2.5	0.617188	3.71913
2.5	0.609375	6.3431
2.5	0.609375	4.07425
2.5	0.605469	4.20345
2.5	0.610107	5.38009
2.5	0.53418	7.29023
2.5	0.523438	7.93004
2.5	0.568359	3.26131
2.5	0.484375	2.60946
2.5	0.487305	10.7248
2.5	0.480469	6.42449
2.5	0.546875	3.8607
2.5	0.648438	5.79684
2.5	0.644714	6.77225
2.5	0.648438	5.341
2.5	0.648437	7.01464
2.5	0.636719	4.37829
2.5	0.648438	6.24375
2.5	0.648438	23.6163
2.5	0.646484	10.9327
2.5	0.656869	13.1182
2.5	0.496094	3.52334
2.5	0.484631	3.86937
2.5	0.417969	9.27295
2.5	0.62703	5.12592
2.5	0.648438	4.07066
2.5	0.652344	3.27544
2.5	0.648972	3.99252
2.5	0.648438	6.17878
2.5	0.679688	4.40501
2.5	0.676775	3.0308
2.5	0.666992	3.96057
2.5	0.671875	3.80818
2.5	0.667969	3.62918
2.5	0.671875	4.68065
2.5	0.661621	2.62926
2.5	0.67334	3.24903
2.5	0.667969	3.89566
2.5	0.665527	2.59997
2.5	0.673218	4.14352
2.5	0.677734	5.67602
2.5	0.674805	2.95107
2.5	0.679688	3.49164
2.5	0.677246	5.17445
2.5	0.671875	4.06665
2.5	0.671875	2.45368
2.5	0.617188	4.00449
2.5	0.605469	3.75093
2.5	0.604492	4.13139
2.5	0.609741	4.33112
2.5	0.65918	4.53156
2.5	0.656982	4.26142
2.5	0.648438	3.22772
2.5	0.648438	4.22561
2.5	0.645996	3.39964
2.5	0.645092	11.8738
2.5	0.657372	11.0952
2.5	0.609375	5.21877
2.5	0.615234	3.76774
2.5	0.609886	4.56998
2.5	0.626343	3.56695
2.5	0.667969	3.09997
2.5	0.661621	4.42779
2.5	0.661149	18.5127
2.5	0.651367	2.43935
2.5	0.664795	14.1861
2.5	0.667969	5.47909
2.5	0.667969	5.87917
2.5	0.661499	21.1122
2.5	0.662109	5.47204
2.5	0.662109	3.32074
2.5	0.660248	3.50617
2.5	0.613617	2.98095
2.5	0.492187	6.16798
2.5	0.554687	9.06056
2.5	0.516281	4.19091
2.5	0.516357	4.16736
2.5	0.492187	4.61849
2.5	0.599609	3.76313
2.5	0.593918	3.78448
2.5	0.612305	3.49248
2.5	0.609375	6.6264
2.5	0.599609	3.80489
2.5	0.599609	4.16372
2.5	0.594406	3.09955
2.5	0.636719	4.99655
2.5	0.641644	5.83061
2.5	0.635742	3.21012
2.5	0.662109	2.69489
2.5	0.658569	8.19525
2.5	0.667969	3.57256
2.5	0.667969	4.23891
2.5	0.648438	7.82018
2.5	0.648438	2.74014
2.5	0.627319	3.07023
2.5	0.621094	3.45345
2.5	0.667969	3.50564
2.5	0.661621	4.85258
2.5	0.658337	3.71376
2.5	0.671875	4.18823
2.5	0.671875	4.59941
2.5	0.671875	4.06234
2.5	0.677734	4.74065
2.5	0.69043	3.04673
2.5	0.692139	2.46399
2.5	0.679688	2.92374
2.5	0.679688	3.77825
2.5	0.674805	2.76495
2.5	0.679687	3.68961
2.5	0.69043	3.74991
2.5	0.65918	3.83191
2.5	0.679688	4.45702
2.5	0.65918	3.81552
2.5	0.664556	8.56924
2.5	0.676941	30.1696
2.5	0.667969	22.5845
2.5	0.688843	27.3494
2.5	0.667969	16.3312
2.5	0.674805	13.616
2.5	0.692424	3.00201
2.5	0.69043	2.69355
2.5	0.662109	4.09031
2.5	0.554687	3.51811
2.5	0.505859	3.87314
2.5	0.479492	2.85858
2.5	0.490234	6.18645
2.5	0.478683	4.03184
2.5	0.453148	5.40183
2.5	0.445358	3.70813
2.5	0.551941	4.73417
2.5	0.546875	3.37615
2.5	0.551514	4.86072
2.5	0.56543	2.2724
2.5	0.574219	3.64308
2.5	0.604248	4.51064
2.5	0.612305	6.27585
2.5	0.605469	2.33609
2.5	0.648437	4.81179
2.5	0.643311	4.68402
2.5	0.634277	5.64953
2.5	0.648437	2.70712
2.5	0.641937	3.51112
2.5	0.643555	5.87287
2.5	0.634776	3.75785
2.5	0.646484	3.6368
2.5	0.671875	3.46263
2.5	0.671875	3.05604
2.5	0.667969	8.2487
2.5	0.692719	3.16234
2.5	0.692871	3.71164
2.5	0.693359	3.50909
2.5	0.679688	2.39767
2.5	0.699219	3.18564
2.5	0.693359	5.02714
2.5	0.695324	6.44192
2.5	0.692389	4.2087
2.5	0.697411	7.38594
2.5	0.69156	6.51386
2.5	0.679688	4.12316
2.5	0.673992	18.1611
2.5	0.667969	4.18034
2.5	0.676453	4.73415
2.5	0.671875	2.89029
2.5	0.679688	9.20582
2.5	0.675787	15.5852
2.5	0.676272	13.2542
2.5	0.69043	5.37925
2.5	0.675873	9.93686
2.5	0.669922	2.95928
2.5	0.66919	2.79441
2.5	0.667969	4.47661
2.5	0.635742	3.94444
2.5	0.617188	3.66484
2.5	0.617188	5.23567
2.5	0.626465	7.14674
2.5	0.609375	3.8052
2.5	0.554688	3.44836
2.5	0.541519	3.7238
2.5	0.574219	7.03306
2.5	0.583984	4.29797
2.5	0.585938	7.25984
2.5	0.56543	4.93239
2.5	0.609375	3.44198
2.5	0.510498	3.36233
2.5	0.519577	4.84949
2.5	0.511719	7.75935
2.5	0.510742	3.55983
2.5	0.509079	3.276
2.5	0.523438	5.22749
2.5	0.480469	3.82955
2.5	0.532593	5.99116
2.5	0.526123	5.12626
2.5	0.599609	5.9003
2.5	0.629955	5.3293
2.5	0.679688	3.62906
2.5	0.675802	2.66487
2.5	0.679688	2.92519
2.5	0.691772	4.64164
2.5	0.673996	2.87216
2.5	0.674561	4.12776
2.5	0.671875	4.1811
2.5	0.679688	3.45281
2.5	0.689819	3.91277
2.5	0.677124	3.64284
2.5	0.69558	3.88704
2.5	0.688034	15.5389
2.5	0.693359	2.91634
2.5	0.671898	29.1713
2.5	0.648437	3.50072
2.5	0.648438	6.69262
2.5	0.658936	3.02908
2.5	0.666687	3.71479
2.5	0.660522	14.9315
2.5	0.671875	4.26699
2.5	0.671875	3.11687
2.5	0.643555	10.021
2.5	0.660319	9.286
2.5	0.657516	2.44235
2.5	0.656413	2.68705
2.5	0.660522	6.4013
2.5	0.652344	3.23358
2.5	0.648438	3.68926
2.5	0.660522	3.1008
2.5	0.666992	4.45639
2.5	0.648438	4.58515
2.5	0.640808	4.37051
2.5	0.660339	3.18243
2.5	0.645111	2.97963
2.5	0.648438	4.65702
2.5	0.649569	4.3495
2.5	0.648438	3.03261
2.5	0.645996	3.68912
2.5	0.615234	4.49945
2.5	0.636719	4.68862
2.5	0.635437	6.23012
2.5	0.565186	4.13454
2.5	0.552734	3.637
2.5	0.547607	5.7084
2.5	0.554688	3.36084
2.5	0.546875	2.95816
2.5	0.554688	5.3703
2.5	0.605469	3.71687
2.5	0.617188	3.94781
2.5	0.648438	2.94188
2.5	0.651367	5.09505
2.5	0.661621	6.47087
2.5	0.626465	4.52807
2.5	0.617188	5.50651
2.5	0.61084	3.50165
2.5	0.617188	3.98308
2.5	0.648438	3.45178
2.5	0.646484	4.8353
2.5	0.617188	4.03143
2.5	0.65918	4.30323
2.5	0.648437	3.84147
2.5	0.65918	4.34955
2.5	0.648438	3.26715
2.5	0.552734	7.37346
2.5	0.56543	11.0202
2.5	0.569336	7.52639
2.5	0.57959	8.07571
2.5	0.542969	7.91771
2.5	0.536621	6.76065
2.5	0.523438	11.3325
2.5	0.464844	15.6808
2.5	0.460938	5.01577
3	0.574219	3.97774
3	0.585938	3.2041
3	0.594116	4.96291
3	0.604172	4.57249
3	0.605469	3.88729
3	0.609375	3.01885
3	0.604147	3.08317
3	0.585937	2.79222
3	0.585938	3.99806
3	0.609375	2.82438
3	0.617188	2.9389
3	0.605469	3.38992
3	0.609375	4.47146
3	0.609375	2.3475
3	0.609375	4.1557
3	0.583054	4.01022
3	0.60286	3.09576
3	0.604248	2.26609
3	0.599609	3.64916
3	0.609375	2.68118
3	0.599609	3.66815
3	0.612305	3.50268
3	0.595215	5.19094
3	0.585938	4.11324
3	0.576172	3.4003
3	0.585938	3.72452
3	0.598919	3.54985
3	0.594482	2.34863
3	0.57959	3.09894
3	0.585938	3.34246
3	0.594482	3.3751
3	0.585938	3.60516
3	0.523438	5.5369
3	0.510742	4.9635
3	0.505859	2.82651
3	0.520538	4.51291
3	0.484375	3.15021
3	0.552734	3.02818
3	0.564819	4.61233
3	0.554688	2.91132
3	0.551434	10.5996
3	0.564545	4.18889
3	0.395996	7.81051
3	0.398437	2.4477
3	0.424805	5.68883
3	0.410298	13.3815
3	0.443359	6.32241
3	0.429688	10.7999
3	0.429687	6.79493
3	0.546875	3.09055
3	0.546875	3.18236
3	0.572632	3.5123
3	0.605469	2.35089
3	0.605469	1.89436
3	0.605469	3.64017
3	0.601603	2.888
3	0.609375	2.52739
3	0.609375	4.19779
3	0.609375	3.10452
3	0.615234	4.48059
3	0.625092	3.1265
3	0.598328	2.18141
3	0.625671	3.21997
3	0.625366	2.18657
3	0.604492	3.1804
3	0.605469	3.4172
3	0.609375	4.12629
3	0.612305	4.62505
3	0.609375	2.07191
3	0.605469	3.89073
3	0.613617	3.72266
3	0.604492	4.05356
3	0.609375	3.81491
3	0.605469	3.35253
3	0.609375	4.12071
3	0.605469	2.35164
3	0.615234	3.82252
3	0.567139	2.5802
3	0.574219	4.91643
3	0.57959	4.46905
3	0.56543	3.20097
3	0.523438	4.37567
3	0.505249	3.67476
3	0.509277	3.90548
3	0.354172	4.37993
3	0.324219	3.5017
3	0.47168	2.70003
3	0.473724	3.89181
3	0.477295	3.45639
3	0.480469	3.85194
3	0.480469	2.12515
3	0.517845	6.05212
3	0.505859	7.54477
3	0.523438	13.5687
3	0.511719	4.89181
3	0.570496	6.27208
3	0.546875	9.69518
3	0.414246	11.4813
3	0.395816	1.88962
3	0.477206	2.25569
3	0.508545	7.39274
3	0.604492	3.30432
3	0.59668	2.08366
3	0.603595	3.56077
3	0.609375	3.12832
3	0.593904	2.74933
3	0.609375	3.09113
3	0.627319	4.35531
3	0.617188	6.25456
3	0.602905	2.81283
3	0.617188	4.90669
3	0.597839	2.63119
3	0.598794	2.29478
3	0.585938	2.76157
3	0.585938	3.29476
3	0.596355	6.24871
3	0.609375	4.25499
3	0.602829	3.08503
3	0.609375	2.91167
3	0.609375	4.08637
3	0.62529	3.60473
3	0.609375	3.74928
3	0.613304	2.52373
3	0.609375	3.66518
3	0.609375	3.40429
3	0.61084	2.08958
3	0.564709	3.26853
3	0.552124	2.36122
3	0.552734	5.98004
3	0.546875	2.46849
3	0.566667	4.28502
3	0.554688	4.413
3	0.542969	4.94983
3	0.484375	5.32393
3	0.509277	2.86133
3	0.429687	5.92294
3	0.429688	6.66732
3	0.446544	2.40913
3	0.429688	3.02226
3	0.429688	3.27968
3	0.580217	17.5546
3	0.571045	3.61338
3	0.583099	6.83087
3	0.574219	7.38231
3	0.585938	5.82216
3	0.580693	15.791
3	0.536469	10.7744
3	0.449219	2.96076
3	0.447449	3.21176
3	0.379272	5.53716
3	0.571655	3.91885
3	0.570984	3.99048
3	0.582199	3.43717
3	0.582214	3.27427
3	0.548035	3.06678
3	0.589844	3.16329
3	0.59491	3.44684
3	0.605469	3.50448
3	0.604248	3.55309
3	0.578217	2.48859
3	0.57959	1.72033
3	0.580658	2.81586
3	0.543701	3.32626
3	0.554687	3.4348
3	0.551414	3.72164
3	0.604068	2.76961
3	0.605469	3.23546
3	0.599609	5.13537
3	0.605469	3.11874
3	0.609375	2.89039
3	0.605469	3.92684
3	0.605469	3.56197
3	0.606934	3.61748
3	0.588867	3.10927
3	0.595956	3.45579
3	0.541992	3.23427
3	0.546875	2.43299
3	0.523438	4.31084
3	0.537109	4.58989
3	0.581055	3.81176
3	0.583374	3.12171
3	0.585937	3.97362
3	0.585938	3.9822
3	0.585938	3.34239
3	0.544922	2.57112
3	0.549336	14.2457
3	0.568359	3.76108
3	0.56366	2.46196
3	0.554688	2.36638
3	0.58219	11.2684
3	0.59491	5.62068
3	0.605469	2.75595
3	0.599609	5.0409
3	0.59668	8.51271
3	0.604492	18.0442
3	0.574342	11.3068
3	0.605469	2.35647
3	0.585938	3.38855
3	0.56303	3.51286
3	0.448242	8.25378
3	0.460938	3.21385
3	0.447449	3.84211
3	0.446472	4.81541
3	0.324219	3.93372
3	0.454437	3.28781
3	0.520874	4.30242
3	0.537109	3.33115
3	0.546875	3.03797
3	0.542969	3.71146
3	0.542969	2.55301
3	0.542969	6.14939
3	0.521484	4.15656
3	0.520996	4.10363
3	0.523438	3.96476
3	0.566723	4.87631
3	0.574219	2.49571
3	0.564964	4.26043
3	0.574219	3.96132
3	0.572998	3.35541
3	0.593933	2.96781
3	0.599609	3.14194
3	0.589844	3.65927
3	0.56649	3.14169
3	0.571777	3.63753
3	0.609375	3.78984
3	0.589844	3.24383
3	0.605469	5.36023
3	0.605469	2.61939
3	0.609375	2.21986
3	0.61084	3.58319
3	0.617188	3.41758
3	0.605469	2.40927
3	0.604492	2.26065
3	0.598267	15.6307
3	0.605469	3.11041
3	0.612305	2.95356
3	0.617188	2.93888
3	0.605469	3.80457
3	0.599609	6.34348
3	0.609375	3.44909
3	0.625071	19.9339
3	0.605469	6.18006
3	0.604492	7.08762
3	0.609375	4.76245
3	0.609375	3.94478
3	0.617188	2.16433
3	0.609375	3.53651
3	0.59668	3.00496
3	0.484375	1.59546
3	0.492188	2.67473
3	0.476929	4.96353
3	0.474609	2.34818
3	0.484375	3.80639
3	0.441551	4.45301
3	0.416143	2.94471
3	0.422516	3.62368
3	0.492188	4.79261
3	0.504578	2.42202
3	0.484375	3.70185
3	0.517823	2.44876
3	0.547607	2.57193
3	0.546875	2.95967
3	0.546875	2.1539
3	0.527344	3.26332
3	0.546875	4.07624
3	0.533875	2.35079
3	0.539206	3.02541
3	0.554688	4.03803
3	0.570324	3.85083
3	0.546875	2.50689
3	0.568359	3.56056
3	0.574219	3.30737
3	0.542969	6.78335
3	0.605469	2.38004
3	0.612305	2.21161
3	0.614746	3.32773
3	0.609375	2.53315
3	0.603851	4.00537
3	0.609375	4.0447
3	0.605469	3.84684
3	0.626465	2.71496
3	0.609375	2.67002
3	0.609375	3.59955
3	0.617188	3.31961
3	0.614014	3.96028
3	0.617188	2.08783
3	0.614746	4.3652
3	0.599121	17.7523
3	0.609375	2.48132
3	0.617188	4.8299
3	0.609375	4.33419
3	0.603027	4.95129
3	0.609375	11.001
3	0.615234	11.6861
3	0.604492	2.29267
3	0.59428	1.98617
3	0.605469	3.37031
3	0.54816	2.6834
3	0.572937	3.75273
3	0.573242	3.68027
3	0.567528	3.10248
3	0.568359	3.47656
3	0.546875	4.55334
3	0.484375	4.67046
3	0.490234	6.99584
3	0.516647	6.62092
3	0.546875	7.37659
3	0.546875	3.89521
3	0.547427	2.8058
3	0.574219	2.72557
3	0.546875	2.86128
3	0.578796	3.07288
3	0.463867	4.21907
3	0.474609	3.96881
3	0.460938	3.21339
3	0.442139	9.53164
3	0.449219	3.75386
3	0.421875	4.7474
3	0.474976	3.88024
3	0.429688	2.50104
3	0.531322	3.38456
3	0.523438	4.54853
3	0.594482	2.74436
3	0.599609	3.56497
3	0.605469	2.19758
3	0.599609	2.26656
3	0.597841	5.25044
3	0.609375	3.56168
3	0.600177	3.09003
3	0.610107	3.53057
3	0.609375	2.12975
3	0.594482	1.88059
3	0.604088	3.18215
3	0.596069	2.65816
3	0.617188	2.36616
3	0.59668	2.70819
3	0.605469	3.54481
3	0.585938	3.54013
3	0.602129	20.7576
3	0.596039	10.3619
3	0.569336	7.51486
3	0.580081	11.7518
3	0.609375	6.32869
3	0.565918	2.87488
3	0.573242	2.50241
3	0.574219	3.93837
3	0.58073	3.17191
3	0.574219	1.9715
3	0.572301	2.7616
3	0.570602	3.7259
3	0.585938	3.90478
3	0.580658	3.50135
3	0.585938	3.27108
3	0.585937	1.80042
3	0.554688	3.95399
3	0.574219	4.03707
3	0.57828	2.50746
3	0.574219	2.88091
3	0.5669	2.58065
3	0.583496	4.30269
3	0.571777	4.26078
3	0.573242	3.94769
3	0.544922	3.69893
3	0.56649	4.57735
3	0.567139	5.66205
3	0.509277	4.22122
3	0.505859	4.5233
3	0.484375	11.2215
3	0.502444	3.14758
3	0.552734	4.3253
3	0.541107	5.705
3	0.597992	3.13387
3	0.567871	3.41174
3	0.583496	5.91341
3	0.570807	2.70003
3	0.547546	3.95914
3	0.572998	4.70743
3	0.542969	3.80693
3	0.585938	2.7121
3	0.570805	17.2342
3	0.589844	2.20056
3	0.578392	4.68451
3	0.583984	1.90327
3	0.581055	6.6405
3	0.59668	2.76062
3	0.484375	3.60123
3	0.484375	3.67901
3	0.50404	6.41269
3	0.484375	5.93209
3	0.421875	6.77622
3	0.429688	10.364
3	0.537292	12.5432
3.5	0.484375	3.6655
3.5	0.484375	2.75177
3.5	0.511719	2.88129
3.5	0.518555	2.30356
3.5	0.516296	2.959
3.5	0.523437	2.34454
3.5	0.519842	3.44525
3.5	0.519623	3.18511
3.5	0.521484	3.00649
3.5	0.523438	2.45718
3.5	0.523438	2.37784
3.5	0.523438	2.58807
3.5	0.515642	2.08451
3.5	0.523438	2.42203
3.5	0.531921	2.61099
3.5	0.524902	2.79255
3.5	0.537109	3.25884
3.5	0.542969	4.23091
3.5	0.527344	2.03168
3.5	0.501465	1.95857
3.5	0.518555	2.56826
3.5	0.531771	3.09262
3.5	0.511108	3.35694
3.5	0.511719	2.94962
3.5	0.511719	2.66426
3.5	0.505859	3.70162
3.5	0.521484	2.4743
3.5	0.509277	3.13995
3.5	0.484375	3.89535
3.5	0.490234	3.28043
3.5	0.476849	5.46122
3.5	0.492188	3.31666
3.5	0.509768	4.02356
3.5	0.492188	2.80493
3.5	0.449219	2.74708
3.5	0.448242	2.41573
3.5	0.460938	2.74374
3.5	0.427734	3.89591
3.5	0.421875	4.49973
[truncated: 11,553 more rows]

## Sheet: Fig2c-d bot
Diameter	Threshold	Speedup
0.3	0.957592	4.14513
0.3	0.958702	3.7925
0.3	0.95863	3.73194
0.3	0.967133	4.71541
0.3	0.967026	4.45736
0.3	0.962372	6.86149
0.3	0.969045	4.57729
0.3	0.969137	4.60497
0.3	0.96995	6.60453
0.3	0.967491	11.2782
0.3	0.967331	7.96164
0.3	0.963715	9.58498
0.3	0.963992	5.4615
0.3	0.95808	5.8981
0.3	0.960739	4.47321
0.3	0.961197	8.44704
0.3	0.961496	5.79118
0.3	0.940514	6.96053
0.3	0.942078	5.54072
0.3	0.947116	7.33901
0.3	0.920677	5.67827
0.3	0.922366	5.3319
0.3	0.882126	3.66098
0.3	0.892126	7.16107
0.3	0.892456	11.241
0.3	0.895794	5.21903
0.3	0.952425	6.63281
0.3	0.950839	6.70926
0.3	0.951356	5.35377
0.3	0.948509	6.27579
0.3	0.950974	5.36728
0.3	0.899312	6.20756
0.3	0.905365	7.04678
0.3	0.906564	9.25015
0.3	0.871277	7.89624
0.3	0.938438	24.2479
0.3	0.924869	10.27
0.3	0.904221	11.479
0.3	0.904547	11.2705
0.3	0.899811	19.9803
0.3	0.804565	11.473
0.3	0.780945	7.02742
0.3	0.797038	18.5327
0.3	0.802582	25.6744
0.3	0.799164	10.8431
0.3	0.794769	22.3677
0.3	0.80632	20.1221
0.3	0.943542	4.25262
0.3	0.95009	4.05079
0.3	0.950872	3.78976
0.3	0.969894	3.55959
0.3	0.969671	5.30204
0.3	0.967251	4.82095
0.3	0.971786	3.88347
0.3	0.971812	5.62299
0.3	0.974091	7.61176
0.3	0.972754	8.21372
0.3	0.972748	6.8596
0.3	0.972824	7.12437
0.3	0.972812	4.50209
0.3	0.96425	5.49797
0.3	0.971334	3.96209
0.3	0.971395	5.01466
0.3	0.971397	4.32696
0.3	0.966996	5.5502
0.3	0.967653	4.08967
0.3	0.961559	9.31123
0.3	0.957542	4.71304
0.3	0.957481	5.20603
0.3	0.954906	4.67948
0.3	0.955994	3.985
0.3	0.956257	5.24599
0.3	0.95639	4.75701
0.3	0.952435	3.61075
0.3	0.949971	6.68098
0.3	0.948578	7.52439
0.3	0.946991	4.53577
0.3	0.947968	6.93547
0.3	0.906578	9.35346
0.3	0.72699	4.64591
0.3	0.720428	4.92207
0.3	0.70224	7.23263
0.3	0.865906	5.69265
0.3	0.892273	13.5171
0.3	0.945282	34.4291
0.3	0.945885	38.326
0.3	0.94558	14.7845
0.3	0.911301	17.4944
0.3	0.899487	23.5795
0.3	0.932312	27.9888
0.3	0.932053	33.4766
0.3	0.933044	9.11766
0.3	0.808385	26.9618
0.3	0.802429	9.74296
0.3	0.863708	13.6829
0.3	0.881439	12.5105
0.3	0.885632	13.427
0.3	0.964569	19.9481
0.3	0.964096	11.4999
0.3	0.959442	7.23103
0.3	0.967932	18.8055
0.3	0.967922	7.97192
0.3	0.972336	27.5046
0.3	0.970709	37.5999
0.3	0.970729	6.52328
0.3	0.972308	2.33139
0.3	0.972234	3.89656
0.3	0.956789	16.1788
0.3	0.970993	44.6987
0.3	0.971031	29.0684
0.3	0.97081	13.5955
0.3	0.969452	45.3456
0.3	0.96994	23.6436
0.3	0.957316	33.6937
0.3	0.96035	28.5355
0.3	0.960125	9.08313
0.3	0.963812	37.1152
0.3	0.963948	22.9322
0.3	0.964081	46.8328
0.3	0.963913	54.524
0.3	0.935222	38.6752
0.3	0.933291	21.9895
0.3	0.927826	88.7805
0.3	0.92922	43.4824
0.3	0.926926	42.4555
0.3	0.930466	45.1691
0.3	0.849289	10.0167
0.3	0.848699	21.092
0.3	0.901756	14.0132
0.3	0.819702	7.4347
0.3	0.878512	45.205
0.3	0.952682	16.3721
0.3	0.953126	38.2378
0.3	0.953461	19.9402
0.3	0.951256	40.5402
0.3	0.950043	32.6625
0.3	0.956596	39.4521
0.3	0.956268	21.4782
0.3	0.956613	15.2922
0.3	0.929138	30.1299
0.3	0.927389	9.11383
0.3	0.815964	4.29862
0.3	0.715394	8.57128
0.3	0.712646	7.90434
0.3	0.933807	4.74904
0.3	0.931931	4.53887
0.3	0.918061	4.26713
0.3	0.94717	4.69543
0.3	0.947023	5.08051
0.3	0.96225	6.20273
0.3	0.959198	8.67073
0.3	0.959199	7.88076
0.3	0.965053	7.15428
0.3	0.964928	4.0782
0.3	0.914949	5.10034
0.3	0.96283	5.51491
0.3	0.962738	5.18306
0.3	0.96194	3.41159
0.3	0.963634	4.52942
0.3	0.96434	5.94953
0.3	0.931244	4.2934
0.3	0.948385	3.92922
0.3	0.947515	4.10842
0.3	0.959179	3.64657
0.3	0.958824	4.87403
0.3	0.959122	4.12592
0.3	0.958409	4.31226
0.3	0.914963	5.47024
0.3	0.924395	28.9815
0.3	0.921458	23.7409
0.3	0.924744	5.03016
0.3	0.921181	4.84329
0.3	0.948138	12.9765
0.3	0.943298	4.32915
0.3	0.943771	7.30303
0.3	0.952621	11.7907
0.3	0.933685	6.15319
0.3	0.933289	6.19445
0.3	0.948009	9.80662
0.3	0.947796	13.89
0.3	0.948528	7.81693
0.3	0.95858	9.07106
0.3	0.959274	19.6905
0.3	0.957802	25.3709
0.3	0.95789	16.6306
0.3	0.957684	10.4741
0.3	0.956467	13.5475
0.3	0.956078	24.8684
0.3	0.938028	3.39761
0.3	0.915915	4.98468
0.3	0.911152	4.3413
0.3	0.81781	5.59754
0.3	0.802877	6.07643
0.3	0.863842	7.54571
0.3	0.834801	4.60911
0.3	0.828259	5.02661
0.3	0.916546	7.00627
0.3	0.924767	6.52616
0.3	0.926525	6.90898
0.3	0.944103	6.2232
0.3	0.94455	5.31919
0.3	0.891327	5.88541
0.3	0.949865	5.64986
0.3	0.949481	4.86932
0.3	0.947968	5.25501
0.3	0.957733	5.60322
0.3	0.958019	6.53152
0.3	0.931114	6.02358
0.3	0.948858	5.71163
0.3	0.947739	8.614
0.3	0.958305	7.27562
0.3	0.958099	4.31668
0.3	0.958012	3.92889
0.3	0.957409	5.26548
0.3	0.94455	6.0815
0.3	0.950096	8.08763
0.3	0.950775	4.59867
0.3	0.951111	6.97611
0.3	0.950787	5.17493
0.3	0.961584	4.06009
0.3	0.965536	6.50893
0.3	0.965782	7.636
0.3	0.967331	4.70429
0.3	0.963786	12.8572
0.3	0.961093	7.56668
0.3	0.95488	8.28271
0.3	0.954477	26.4252
0.3	0.954843	12.0907
0.3	0.964432	12.6044
0.3	0.965416	9.60332
0.3	0.960887	14.7639
0.3	0.960785	5.99532
0.3	0.960643	9.96619
0.3	0.967692	7.78341
0.3	0.967819	8.25071
0.3	0.960857	9.47491
0.3	0.955844	4.33709
0.3	0.955523	1.97935
0.3	0.862839	16.5771
0.3	0.867371	3.19347
0.3	0.902039	58.8784
0.3	0.824585	60.9077
0.3	0.813843	62.3849
0.3	0.794861	12.4734
0.3	0.874657	68.5372
0.3	0.878296	20.6085
0.3	0.88031	16.8793
0.3	0.887054	9.06478
0.3	0.930864	9.12987
0.3	0.929571	13.3671
0.3	0.929382	9.67705
0.3	0.927414	29.9904
0.3	0.94931	18.2111
0.3	0.94841	28.16
0.3	0.946298	4.75855
0.3	0.952782	18.6485
0.3	0.952332	33.5141
0.3	0.956463	39.0715
0.3	0.956467	9.92106
0.3	0.956261	50.709
0.3	0.95578	8.19493
0.3	0.961085	22.0941
0.3	0.963036	12.9986
0.3	0.96347	5.10734
0.3	0.963341	47.0316
0.3	0.963585	32.6866
0.3	0.967369	25.183
0.3	0.97092	17.3411
0.3	0.971167	12.5396
0.3	0.971245	5.90215
0.3	0.970428	55.38
0.3	0.968953	16.9957
0.3	0.961214	4.62447
0.3	0.960849	41.592
0.3	0.960678	45.3421
0.3	0.966721	6.31196
0.3	0.967514	4.32806
0.3	0.960588	22.6858
0.3	0.960857	38.1623
0.3	0.960489	11.4597
0.3	0.971226	14.8211
0.3	0.971542	11.8084
0.3	0.963036	2.40218
0.3	0.963032	3.32769
0.3	0.962814	3.32155
0.3	0.943301	5.84981
0.3	0.944794	8.70315
0.3	0.939842	9.1012
0.3	0.938583	9.34969
0.3	0.937882	8.49683
0.3	0.883218	15.6757
0.3	0.905136	3.0549
0.3	0.905431	2.0528
0.3	0.735848	6.76096
0.3	0.757416	6.94091
0.3	0.945724	9.37528
0.3	0.838524	9.98988
0.3	0.846481	14.343
0.3	0.857468	11.975
0.3	0.859539	22.0484
0.3	0.84198	14.4223
0.3	0.941742	11.6605
0.3	0.929281	9.0757
0.3	0.929626	7.05656
0.3	0.906688	10.1173
0.3	0.911789	13.5055
0.3	0.908822	8.07914
0.3	0.909637	13.8261
0.3	0.960175	11.8398
0.3	0.961273	6.82183
0.3	0.9618	8.00239
0.3	0.961166	118.565
0.3	0.961889	14.091
0.3	0.960495	13.2255
0.3	0.967499	10.423
0.3	0.967546	10.0401
0.3	0.965581	87.7745
0.3	0.967754	17.4891
0.3	0.965057	16.0226
0.3	0.946728	10.5288
0.3	0.946091	10.2923
0.3	0.944504	9.18727
0.3	0.952805	17.1094
0.3	0.95335	24.4529
0.3	0.934044	23.377
0.3	0.936935	32.7825
0.3	0.933992	16.5688
0.3	0.961566	15.2099
0.3	0.96357	9.28602
0.3	0.954296	3.64784
0.3	0.955568	4.28041
0.3	0.95505	3.80936
0.3	0.956604	4.27286
0.3	0.957378	4.22271
0.3	0.948437	4.74225
0.3	0.958086	3.20345
0.3	0.958019	3.44784
0.3	0.952118	6.97795
0.3	0.950232	5.91267
0.3	0.950094	8.19788
0.3	0.933636	9.24774
0.3	0.935478	5.25326
0.3	0.948079	3.41
0.3	0.933075	3.56015
0.3	0.93512	4.25273
0.3	0.937045	4.35387
0.3	0.876511	5.01475
0.3	0.878113	4.80554
0.3	0.927186	5.7161
0.3	0.876568	5.15234
0.3	0.880737	5.74394
0.3	0.771128	8.40732
0.3	0.794601	6.18637
0.3	0.791344	4.6105
0.3	0.797653	3.71585
0.3	0.947739	7.05225
0.3	0.94808	6.73564
0.3	0.949402	3.42198
0.3	0.946978	4.9025
0.3	0.949352	3.81677
0.3	0.930359	4.3249
0.3	0.947404	6.47549
0.3	0.947723	4.76589
0.3	0.937905	27.9802
0.3	0.954412	18.4551
0.3	0.946739	12.0559
0.3	0.882858	15.761
0.3	0.881195	6.1894
0.3	0.87075	5.24356
0.3	0.869664	14.5932
0.3	0.86972	5.36172
0.3	0.764374	17.0046
0.3	0.783249	7.06392
0.3	0.767273	21.7375
0.3	0.912766	25.3381
0.3	0.918488	10.3794
0.8	0.886566	4.51504
0.8	0.905437	2.74157
0.8	0.917071	2.50066
0.8	0.922043	3.20686
0.8	0.922958	4.01236
0.8	0.920663	4.16468
0.8	0.926498	3.98691
0.8	0.927984	5.33873
0.8	0.928164	4.45009
0.8	0.928123	5.8767
0.8	0.918011	7.36959
0.8	0.907883	3.42921
0.8	0.911541	4.55856
0.8	0.911072	3.72372
0.8	0.91388	4.9444
0.8	0.879974	6.06695
0.8	0.882969	8.36849
0.8	0.888629	4.5605
0.8	0.889043	3.28563
0.8	0.898117	6.1732
0.8	0.854068	4.62795
0.8	0.854515	4.57665
0.8	0.823143	4.28098
0.8	0.907761	3.74061
0.8	0.896495	4.16546
0.8	0.896286	6.06547
0.8	0.898443	3.11447
0.8	0.894249	4.97289
0.8	0.896554	5.89219
0.8	0.898651	4.07876
0.8	0.895477	5.46858
0.8	0.899216	11.6131
0.8	0.804855	4.26488
0.8	0.816589	7.56385
0.8	0.801636	7.40797
0.8	0.829713	3.73096
0.8	0.790573	5.55789
0.8	0.878265	13.2893
0.8	0.82196	5.9986
0.8	0.820648	9.7926
0.8	0.860635	5.56031
0.8	0.82782	13.4514
0.8	0.825472	16.9711
0.8	0.833652	38.0629
0.8	0.835533	19.2154
0.8	0.825134	7.1318
0.8	0.704956	6.16724
0.8	0.701702	18.326
0.8	0.846649	5.62409
0.8	0.883677	2.30191
0.8	0.921814	3.27189
0.8	0.926483	3.23888
0.8	0.927658	3.34312
0.8	0.928246	3.11496
0.8	0.931707	3.31464
0.8	0.936127	4.00333
0.8	0.936249	5.32744
0.8	0.936223	4.08843
0.8	0.933517	4.89656
0.8	0.917126	5.86557
0.8	0.929832	5.02936
0.8	0.929893	4.00766
0.8	0.931114	4.51525
0.8	0.921459	3.28671
0.8	0.923543	5.43783
0.8	0.925335	3.64154
0.8	0.925085	4.75956
0.8	0.921641	3.90096
0.8	0.905461	4.02407
0.8	0.905401	3.84548
0.8	0.90448	3.9459
0.8	0.903488	4.21383
0.8	0.892273	4.56581
0.8	0.893402	5.70507
0.8	0.895829	5.1689
0.8	0.891296	5.86197
0.8	0.891866	17.018
0.8	0.89299	3.77721
0.8	0.889414	7.12855
0.8	0.895844	4.82288
0.8	0.822113	7.02335
0.8	0.837283	4.37722
0.8	0.822042	10.1513
0.8	0.596069	5.73644
0.8	0.587616	4.84423
0.8	0.798656	6.79263
0.8	0.72636	8.63028
0.8	0.728598	5.72806
0.8	0.812394	21.2715
0.8	0.883591	5.04413
0.8	0.884309	12.2654
0.8	0.887087	8.22662
0.8	0.885712	15.3024
0.8	0.884417	23.0434
0.8	0.838036	18.2418
0.8	0.836706	19.105
0.8	0.741394	7.55692
0.8	0.784313	10.1896
0.8	0.906029	8.24365
0.8	0.915655	13.5194
0.8	0.917519	4.19784
0.8	0.921489	8.68271
0.8	0.924779	14.8965
0.8	0.933056	24.0827
0.8	0.933138	28.2179
0.8	0.933239	5.34988
0.8	0.932323	6.04809
0.8	0.903382	34.6812
0.8	0.929028	8.28637
0.8	0.929333	7.45392
0.8	0.93026	38.6276
0.8	0.925629	11.3157
0.8	0.927511	36.6547
0.8	0.928307	15.9807
0.8	0.928265	30.3894
0.8	0.918498	25.7109
0.8	0.910776	22.4165
0.8	0.910229	6.26742
0.8	0.91684	14.151
0.8	0.853363	8.02233
0.8	0.86613	4.38498
0.8	0.8685	14.7697
0.8	0.869324	7.93315
0.8	0.865887	9.33671
0.8	0.866	17.2663
0.8	0.862022	10.8931
0.8	0.860905	49.23
0.8	0.867523	4.89668
0.8	0.870407	26.8571
0.8	0.873425	9.4279
0.8	0.871063	33.1258
0.8	0.778687	5.17547
0.8	0.829234	41.0149
0.8	0.734459	3.20191
0.8	0.801208	7.7337
0.8	0.802308	20.0792
0.8	0.789615	55.372
0.8	0.897552	27.0457
0.8	0.898483	37.6468
0.8	0.898717	32.1536
0.8	0.896912	17.4013
0.8	0.898529	1.43322
0.8	0.895531	23.3922
0.8	0.895187	31.5799
0.8	0.813274	6.41335
0.8	0.729858	3.07199
0.8	0.830572	5.70157
0.8	0.863708	4.80928
0.8	0.869787	2.51669
0.8	0.885826	4.34495
0.8	0.892132	4.21953
0.8	0.915863	4.17654
0.8	0.915966	4.93476
0.8	0.916443	4.79073
0.8	0.919037	2.98131
0.8	0.842377	4.70901
0.8	0.913576	4.7073
0.8	0.915075	3.40125
0.8	0.915955	4.08785
0.8	0.915131	3.95955
0.8	0.918182	3.61483
0.8	0.918459	4.1465
0.8	0.918304	6.16776
0.8	0.895224	4.34384
0.8	0.894699	4.22519
0.8	0.893635	3.42805
0.8	0.909592	3.6312
0.8	0.697763	5.55937
0.8	0.856025	4.97877
0.8	0.856984	5.02603
0.8	0.85141	5.46062
0.8	0.857182	3.8785
0.8	0.855026	5.94128
0.8	0.847567	6.59425
0.8	0.853943	5.84071
0.8	0.845306	5.49054
0.8	0.897751	5.62639
0.8	0.895574	4.88777
0.8	0.898327	3.90678
0.8	0.886483	4.09057
0.8	0.898041	9.18933
0.8	0.86528	5.59757
0.8	0.885681	5.41874
0.8	0.885946	18.6372
0.8	0.867401	8.9379
0.8	0.893738	12.6058
0.8	0.894792	5.65053
0.8	0.893709	7.76346
0.8	0.891617	30.5775
0.8	0.894674	9.46169
0.8	0.909592	16.5601
0.8	0.909515	6.54851
0.8	0.899312	3.09327
0.8	0.87855	3.3622
0.8	0.697922	5.90892
0.8	0.737613	5.36194
0.8	0.730014	3.47469
0.8	0.799973	7.10516
0.8	0.756496	5.09672
0.8	0.855408	3.30415
0.8	0.855072	5.90172
0.8	0.857323	4.4812
0.8	0.885422	3.78477
0.8	0.818787	8.3934
0.8	0.891014	5.22467
0.8	0.892895	4.64035
0.8	0.891937	5.08124
0.8	0.904442	4.47313
0.8	0.907415	5.58569
0.8	0.905905	2.75385
0.8	0.905945	4.44312
0.8	0.873375	6.10501
0.8	0.894173	3.88204
0.8	0.894211	4.79952
0.8	0.907848	3.86966
0.8	0.812439	5.22466
0.8	0.898041	4.55974
0.8	0.897259	4.40681
0.8	0.893967	3.60462
0.8	0.898621	4.33902
0.8	0.897873	5.86846
0.8	0.895031	4.24428
0.8	0.898138	4.9401
0.8	0.891253	3.63875
0.8	0.918358	5.58189
0.8	0.916351	5.06449
0.8	0.918495	6.15317
0.8	0.921722	2.84351
0.8	0.92386	3.82832
0.8	0.917061	5.03183
0.8	0.92009	5.68086
0.8	0.920174	10.7312
0.8	0.913778	11.3667
0.8	0.905796	5.16528
0.8	0.905651	12.8321
0.8	0.904709	6.73026
0.8	0.903982	15.4778
0.8	0.905676	7.83641
0.8	0.920476	13.4935
0.8	0.92057	7.06693
0.8	0.92025	3.99289
0.8	0.913177	8.0349
0.8	0.827744	8.29201
0.8	0.808428	41.9177
0.8	0.795544	38.4658
0.8	0.767834	13.855
0.8	0.730164	17.0832
0.8	0.743919	16.1371
0.8	0.736209	18.2831
0.8	0.740112	12.2456
0.8	0.815796	24.265
0.8	0.868592	22.7478
0.8	0.866783	5.16894
0.8	0.867743	36.1715
0.8	0.862152	12.3061
0.8	0.892273	4.72777
0.8	0.892168	19.6052
0.8	0.886679	22.9456
0.8	0.889242	7.40239
0.8	0.868734	25.2282
0.8	0.899817	20.7945
0.8	0.89972	6.87781
0.8	0.905121	36.5058
0.8	0.889984	16.3849
0.8	0.917778	9.60216
0.8	0.917706	24.8888
0.8	0.915934	26.3576
0.8	0.917863	9.33678
0.8	0.91787	31.4354
0.8	0.916916	28.4594
0.8	0.918381	17.8961
0.8	0.915009	15.8394
0.8	0.9263	33.4697
0.8	0.924767	5.73378
0.8	0.926231	10.0815
0.8	0.930756	14.7707
0.8	0.930878	17.0595
0.8	0.929215	5.37882
0.8	0.929705	21.8455
0.8	0.929657	24.1471
0.8	0.926903	22.1973
0.8	0.914318	6.59001
0.8	0.914032	12.7204
0.8	0.913778	45.3642
0.8	0.913513	47.4161
0.8	0.913824	47.408
0.8	0.924202	11.9754
0.8	0.924362	15.8161
0.8	0.9191	2.2658
0.8	0.917831	2.24403
0.8	0.895599	1.95644
0.8	0.888275	8.45331
0.8	0.886078	8.80392
0.8	0.868487	23.8898
0.8	0.874557	8.15952
0.8	0.798019	40.3315
0.8	0.80013	17.0884
0.8	0.793041	18.6716
0.8	0.668152	15.989
0.8	0.891403	9.83243
0.8	0.783452	3.16992
0.8	0.773773	11.1896
0.8	0.770447	20.9696
0.8	0.792736	9.26059
0.8	0.764938	20.5769
0.8	0.721283	10.1915
0.8	0.747758	13.9005
0.8	0.834274	17.9136
0.8	0.866791	19.5892
0.8	0.86802	7.0977
0.8	0.842847	11.3977
0.8	0.90741	7.57377
0.8	0.916302	10.2634
0.8	0.915977	7.81417
0.8	0.915547	8.10411
0.8	0.916046	12.0141
0.8	0.916672	7.76678
0.8	0.916647	6.78497
0.8	0.916733	2.90531
0.8	0.91536	5.70569
0.8	0.914696	6.39885
0.8	0.913409	6.69505
0.8	0.914452	6.78157
0.8	0.925018	4.98053
0.8	0.922641	7.34989
0.8	0.925629	6.59696
0.8	0.921982	10.771
0.8	0.922043	6.88933
0.8	0.922264	19.5602
0.8	0.892509	7.40819
0.8	0.891521	15.5215
0.8	0.892771	15.3875
0.8	0.8936	7.82773
0.8	0.891449	7.46898
0.8	0.903636	18.5159
0.8	0.903488	21.8643
0.8	0.897096	3.05257
0.8	0.903015	2.49616
0.8	0.908127	2.54838
0.8	0.90421	3.16843
0.8	0.907066	3.38935
0.8	0.902386	4.79356
0.8	0.908038	4.07929
0.8	0.899175	3.91757
0.8	0.899261	5.69746
0.8	0.899071	4.99232
0.8	0.87492	4.98385
0.8	0.892761	3.69123
0.8	0.872842	3.57164
0.8	0.869308	3.80683
0.8	0.874313	4.8191
0.8	0.799896	7.1598
0.8	0.793015	5.73737
0.8	0.806931	6.80265
0.8	0.807925	4.49763
0.8	0.848663	4.15053
0.8	0.798279	6.95203
0.8	0.801941	4.80388
0.8	0.709021	6.49998
0.8	0.896263	3.70688
0.8	0.895287	3.64709
0.8	0.894604	5.85499
0.8	0.895935	4.14661
0.8	0.893845	4.65827
0.8	0.895897	4.04095
0.8	0.897141	5.22033
0.8	0.895554	4.38834
0.8	0.896385	5.09134
0.8	0.86079	4.85292
0.8	0.861267	6.20212
0.8	0.859344	5.82366
0.8	0.890413	3.40554
0.8	0.877045	5.96671
0.8	0.902023	4.29652
0.8	0.882431	18.0095
0.8	0.882833	11.582
0.8	0.892111	8.51102
0.8	0.806244	8.08037
0.8	0.799111	24.4729
0.8	0.807907	13.3751
0.8	0.814789	10.0293
0.8	0.79841	14.5213
0.8	0.788239	24.7693
0.8	0.787759	19.5328
1.3	0.857849	3.94019
1.3	0.864019	4.90919
1.3	0.887299	3.68851
1.3	0.887117	4.85098
1.3	0.8853	4.8994
1.3	0.891258	4.85666
1.3	0.891205	3.48712
1.3	0.891491	4.6826
1.3	0.893478	3.70044
1.3	0.894127	3.93752
1.3	0.894012	4.14459
1.3	0.88782	10.2473
1.3	0.88739	6.27638
1.3	0.883873	6.23435
1.3	0.882037	5.36988
1.3	0.883305	3.14357
1.3	0.88222	3.21473
1.3	0.880417	2.89324
1.3	0.879807	3.24843
1.3	0.85316	4.29958
1.3	0.876318	4.05236
1.3	0.877136	3.31521
1.3	0.844818	3.01778
1.3	0.849792	4.25091
1.3	0.837682	5.67806
1.3	0.849976	3.82647
1.3	0.844187	4.4235
1.3	0.859711	6.14816
1.3	0.853683	3.07344
1.3	0.853399	4.41055
1.3	0.85321	4.99113
1.3	0.852463	5.80161
1.3	0.818667	5.56517
1.3	0.783295	7.38866
1.3	0.854675	4.78058
1.3	0.858566	4.08026
1.3	0.773041	2.92997
1.3	0.773317	10.2556
1.3	0.759705	3.7743
1.3	0.83484	14.7553
1.3	0.813641	8.79124
1.3	0.792015	14.7568
1.3	0.790573	11.703
1.3	0.636414	5.80186
1.3	0.673218	6.02967
1.3	0.673523	12.1213
1.3	0.81366	3.64365
1.3	0.837547	3.89921
1.3	0.893272	2.37938
1.3	0.892792	3.13597
1.3	0.89389	3.54259
1.3	0.897995	3.29303
1.3	0.897867	3.11537
1.3	0.897934	2.86485
1.3	0.903831	3.01713
1.3	0.903778	4.15014
1.3	0.904037	3.73138
1.3	0.900009	4.05359
1.3	0.899904	5.08502
1.3	0.900951	4.63581
1.3	0.900212	2.77937
1.3	0.900429	5.49173
1.3	0.893834	4.45927
1.3	0.892624	3.94189
1.3	0.892529	3.9419
1.3	0.879562	3.9137
1.3	0.896738	2.95769
1.3	0.896942	3.52774
1.3	0.889061	3.37462
1.3	0.88999	4.37851
1.3	0.885681	4.48784
1.3	0.89035	4.26544
1.3	0.88802	3.26512
1.3	0.885885	4.18659
1.3	0.875398	4.96335
1.3	0.874884	4.70291
1.3	0.874676	4.22848
1.3	0.874359	3.98897
1.3	0.868124	3.2902
1.3	0.866508	3.80208
1.3	0.852093	3.75647
1.3	0.854919	4.15504
1.3	0.786875	25.0072
1.3	0.783661	6.37115
1.3	0.780212	4.67709
1.3	0.75407	7.62975
1.3	0.767685	3.45837
1.3	0.84255	19.7818
1.3	0.846375	11.0167
1.3	0.788269	25.374
1.3	0.680453	37.2106
1.3	0.675568	29.5982
1.3	0.626529	1.21753
1.3	0.729675	10.2391
1.3	0.881638	11.046
1.3	0.880987	23.7896
1.3	0.886235	15.4121
1.3	0.89006	19.3808
1.3	0.89006	9.94302
1.3	0.890096	23.2218
1.3	0.900182	23.3617
1.3	0.899918	14.5412
1.3	0.900314	19.7785
1.3	0.895287	2.83072
1.3	0.895531	22.2701
1.3	0.899056	8.14028
1.3	0.899109	21.3023
1.3	0.899094	5.46414
1.3	0.886788	27.062
1.3	0.88564	10.7103
1.3	0.885468	9.09204
1.3	0.876793	13.7684
1.3	0.896069	6.9052
1.3	0.89563	13.1396
1.3	0.893132	6.7908
1.3	0.893197	4.69676
1.3	0.89118	6.98811
1.3	0.893639	4.78245
1.3	0.892479	25.2116
1.3	0.882487	39.037
1.3	0.868492	29.0978
1.3	0.866985	12.0779
1.3	0.8669	34.3654
1.3	0.866051	19.7695
1.3	0.87265	7.36823
1.3	0.880066	40.5619
1.3	0.826996	36.8006
1.3	0.826925	11.8515
1.3	0.82782	27.1205
1.3	0.825967	9.62842
1.3	0.829	14.0371
1.3	0.687683	6.8724
1.3	0.75539	30.8662
1.3	0.85603	19.3537
1.3	0.859208	21.0586
1.3	0.852722	20.0124
1.3	0.815753	12.8719
1.3	0.815598	7.02449
1.3	0.680243	2.8858
1.3	0.695141	4.99244
1.3	0.83075	4.7575
1.3	0.828697	2.85952
1.3	0.84787	2.62825
1.3	0.853311	3.23116
1.3	0.852722	4.13052
1.3	0.852574	3.47624
1.3	0.879528	3.14714
1.3	0.87849	5.18417
1.3	0.879539	4.52812
1.3	0.872437	5.00953
1.3	0.872948	7.47865
1.3	0.882782	5.47868
1.3	0.883018	2.87375
1.3	0.882638	2.83506
1.3	0.854187	3.12003
1.3	0.853455	3.48471
1.3	0.852997	2.84527
1.3	0.847595	3.42615
1.3	0.879333	4.07005
1.3	0.878179	3.33869
1.3	0.882248	3.40793
1.3	0.880463	2.5871
1.3	0.88031	2.31497
1.3	0.882019	3.12781
1.3	0.881371	3.84187
1.3	0.858002	6.99194
1.3	0.830956	4.93366
1.3	0.828511	4.19169
1.3	0.828998	5.30389
1.3	0.82785	5.10879
1.3	0.854327	3.7214
1.3	0.872132	3.08637
1.3	0.814957	4.25485
1.3	0.805603	5.99261
1.3	0.856903	3.37052
1.3	0.856834	3.72655
1.3	0.858246	3.05634
1.3	0.823425	6.14682
1.3	0.829478	3.19138
1.3	0.853363	6.99904
1.3	0.854313	10.2861
1.3	0.871292	8.40955
1.3	0.862336	10.8624
1.3	0.863114	13.3122
1.3	0.850719	4.02408
1.3	0.842425	3.11249
1.3	0.675217	3.5825
1.3	0.673218	6.74634
1.3	0.753426	6.19736
1.3	0.712982	3.46847
1.3	0.715179	3.64608
1.3	0.70972	4.26055
1.3	0.814148	5.10179
1.3	0.808147	3.98079
1.3	0.810875	7.13512
1.3	0.819519	5.67834
1.3	0.820019	8.10525
1.3	0.842137	4.15796
1.3	0.844401	3.27766
1.3	0.842896	3.96746
1.3	0.797995	4.48114
1.3	0.800018	4.89072
1.3	0.800232	4.98993
1.3	0.829185	4.84847
1.3	0.852062	4.07662
1.3	0.849205	3.20897
1.3	0.867645	2.66829
1.3	0.865489	2.52103
1.3	0.867779	3.6229
1.3	0.866051	2.68282
1.3	0.867615	3.16054
1.3	0.834839	6.36105
1.3	0.827576	5.45804
1.3	0.827606	4.42517
1.3	0.827675	5.11268
1.3	0.82756	4.2413
1.3	0.852631	4.46167
1.3	0.869142	5.40782
1.3	0.858582	3.79378
1.3	0.853341	5.2913
1.3	0.882225	3.84808
1.3	0.881991	4.36075
1.3	0.883099	5.84254
1.3	0.881186	10.689
1.3	0.878845	6.00313
1.3	0.867514	9.76696
1.3	0.866857	18.4806
1.3	0.885094	13.7731
1.3	0.888855	11.7097
1.3	0.88901	12.483
1.3	0.882236	4.64158
1.3	0.877939	7.07663
1.3	0.746424	15.2639
1.3	0.746727	69.7966
1.3	0.724264	15.0905
1.3	0.678508	29.8141
1.3	0.686596	81.5405
1.3	0.680847	13.2236
1.3	0.698382	6.11764
1.3	0.686218	27.6906
1.3	0.687836	56.6178
1.3	0.765453	10.7168
1.3	0.766672	41.634
1.3	0.76516	48.7082
1.3	0.771609	7.15874
1.3	0.773865	4.38404
1.3	0.778483	10.7468
1.3	0.785934	5.10574
1.3	0.785225	15.5267
1.3	0.833166	12.6041
1.3	0.820883	8.74157
1.3	0.819357	8.95726
1.3	0.850433	20.2133
1.3	0.847331	1.89763
1.3	0.851876	12.8263
1.3	0.847169	7.25416
1.3	0.851604	6.23587
1.3	0.828263	43.5601
1.3	0.846934	27.7823
1.3	0.848669	13.9922
1.3	0.848648	2.65087
1.3	0.848221	2.1696
1.3	0.85849	24.1407
1.3	0.865814	32.1544
1.3	0.880746	31.0114
1.3	0.878088	35.6046
1.3	0.891449	3.5291
1.3	0.891296	28.949
1.3	0.891571	12.4261
1.3	0.895599	19.972
1.3	0.893353	3.88638
1.3	0.876923	34.2094
1.3	0.87568	25.0971
1.3	0.889488	16.9392
1.3	0.897009	17.9678
1.3	0.89741	8.20923
1.3	0.885468	2.34449
1.3	0.88264	2.41134
1.3	0.842735	4.66252
1.3	0.844261	4.60954
1.3	0.825512	4.86448
1.3	0.83075	5.50073
1.3	0.831338	10.3967
1.3	0.830048	16.9294
1.3	0.745209	7.54428
1.3	0.758713	13.3913
1.3	0.752808	2.25614
1.3	0.785324	13.96
1.3	0.784142	28.7374
1.3	0.589691	4.74793
1.3	0.600592	7.5217
1.3	0.61972	7.60171
1.3	0.820984	5.60095
1.3	0.821709	6.97716
1.3	0.823212	17.7424
1.3	0.816864	4.81369
1.3	0.72673	12.65
1.3	0.735718	7.89224
1.3	0.711017	8.59364
1.3	0.711884	5.00046
1.3	0.739555	16.0762
1.3	0.699875	8.64405
1.3	0.72821	12.2928
1.3	0.792419	8.78375
1.3	0.84198	5.81396
1.3	0.844004	13.5624
1.3	0.844284	7.37929
1.3	0.84486	13.0948
1.3	0.82724	11.2252
1.3	0.802124	6.06623
1.3	0.878685	6.89449
1.3	0.878387	2.69459
1.3	0.879333	6.11879
1.3	0.879642	4.8108
1.3	0.878098	6.46214
1.3	0.891394	5.46357
1.3	0.887276	11.6192
1.3	0.856049	24.6837
1.3	0.852684	26.6989
1.3	0.866894	18.5118
1.3	0.883484	17.1497
1.3	0.88315	14.6452
1.3	0.86488	2.63838
1.3	0.864279	3.20912
1.3	0.868093	2.40499
1.3	0.867563	2.14892
1.3	0.863689	4.11704
1.3	0.869151	3.3798
1.3	0.869279	2.68841
1.3	0.869085	3.46642
1.3	0.858685	3.86306
1.3	0.860809	3.76795
1.3	0.860522	4.17724
1.3	0.855749	5.59336
1.3	0.855652	4.25847
1.3	0.83403	6.24466
1.3	0.832603	5.03219
1.3	0.834641	3.58047
1.3	0.856537	3.39702
1.3	0.854895	3.59767
1.3	0.854528	3.91873
1.3	0.816833	4.62316
1.3	0.830048	3.2122
1.3	0.833253	5.23877
1.3	0.751511	4.13563
1.3	0.767659	4.35786
1.3	0.739685	5.136
1.3	0.766014	3.60171
1.3	0.75766	3.04367
1.3	0.807694	3.47041
1.3	0.824814	5.6926
1.3	0.825328	4.64739
1.3	0.825653	5.85613
1.3	0.825296	3.72385
1.3	0.770788	4.01832
1.3	0.660667	3.51093
1.3	0.853399	3.96531
1.3	0.856726	3.63022
1.3	0.821177	4.96434
1.3	0.823123	4.94515
1.3	0.815568	3.91985
1.3	0.862244	9.44334
1.3	0.851228	25.619
1.3	0.771698	4.49876
1.3	0.762613	24.4656
1.3	0.737444	31.0104
1.3	0.808663	17.828
1.3	0.807709	11.018
1.8	0.812154	2.47145
1.8	0.849773	2.74634
1.8	0.84906	2.97404
1.8	0.855804	3.25196
1.8	0.856873	2.37652
1.8	0.856468	2.3093
1.8	0.851457	2.01787
1.8	0.860738	3.69553
1.8	0.860779	4.33516
1.8	0.864079	4.03601
1.8	0.864141	4.55627
1.8	0.864441	4.57203
1.8	0.85881	8.14397
1.8	0.853899	3.15094
1.8	0.853837	3.40558
1.8	0.853799	4.05343
1.8	0.851229	3.26199
1.8	0.838781	2.29567
1.8	0.839029	3.36674
1.8	0.810081	4.46298
1.8	0.809265	8.22383
1.8	0.815613	6.6255
1.8	0.81073	5.05616
1.8	0.817953	6.21446
1.8	0.815258	4.14717
1.8	0.812958	4.07391
1.8	0.787743	6.10204
1.8	0.838324	3.45648
1.8	0.826263	5.0897
1.8	0.826702	4.01731
1.8	0.826355	3.29164
1.8	0.728783	2.80371
1.8	0.729431	5.60213
1.8	0.745188	16.8349
1.8	0.759906	5.09143
1.8	0.757019	5.59104
1.8	0.713268	4.42788
1.8	0.713198	8.59564
1.8	0.716136	5.69258
1.8	0.71521	4.92148
1.8	0.799774	7.41208
1.8	0.80072	15.0653
1.8	0.784502	25.0885
1.8	0.632164	9.71673
1.8	0.633553	5.77176
1.8	0.633916	9.99984
1.8	0.643005	11.1179
1.8	0.660775	22.0945
1.8	0.645111	5.76325
1.8	0.770447	3.64347
1.8	0.854513	2.65629
1.8	0.854919	2.33032
1.8	0.862614	3.51214
1.8	0.863205	2.71282
1.8	0.86256	2.29894
1.8	0.855754	2.80164
1.8	0.86845	4.13592
1.8	0.868393	3.12575
1.8	0.875092	2.93099
1.8	0.875131	4.72349
1.8	0.874962	3.09098
1.8	0.8713	7.24421
1.8	0.871994	4.37225
1.8	0.872284	3.29461
1.8	0.872032	2.56761
1.8	0.863893	2.81103
1.8	0.849411	5.86191
1.8	0.849777	2.66095
1.8	0.855652	3.77856
1.8	0.85556	3.97423
1.8	0.857849	2.84483
1.8	0.856659	4.90022
1.8	0.85907	4.81183
1.8	0.857443	3.15417
1.8	0.862127	3.08503
1.8	0.835419	2.58814
1.8	0.831726	3.63693
1.8	0.821312	5.14057
1.8	0.821231	5.22039
1.8	0.818298	4.31062
1.8	0.747315	10.3856
1.8	0.748571	6.13444
1.8	0.755383	5.82491
1.8	0.572357	3.13599
1.8	0.56305	6.55724
1.8	0.50029	1.70377
1.8	0.504925	2.96268
1.8	0.524216	9.37184
1.8	0.501404	2.14397
1.8	0.712425	4.52159
1.8	0.716452	17.3284
1.8	0.740071	9.72672
1.8	0.758972	11.7084
1.8	0.754952	24.5687
1.8	0.760661	12.3767
1.8	0.794992	21.0927
1.8	0.794968	22.3169
1.8	0.792088	26.2512
1.8	0.668015	7.02145
1.8	0.836472	5.72193
1.8	0.836349	9.06103
1.8	0.849335	1.99855
1.8	0.851411	8.54441
1.8	0.850992	18.3703
1.8	0.839928	11.9545
1.8	0.860199	3.11724
1.8	0.859703	36.5697
1.8	0.870134	10.2721
1.8	0.87075	1.93784
1.8	0.870678	22.79
1.8	0.866594	26.3569
1.8	0.869843	4.26335
1.8	0.869568	11.825
1.8	0.869676	32
1.8	0.856142	19.0237
1.8	0.835861	13.8883
1.8	0.836533	21.2975
1.8	0.860729	25.7111
1.8	0.860997	5.70732
1.8	0.862221	17.7317
1.8	0.861089	5.7032
1.8	0.863072	3.52176
1.8	0.861618	8.5008
1.8	0.862005	4.57222
1.8	0.841881	8.03379
1.8	0.780121	55.3937
1.8	0.792908	34.4968
1.8	0.792175	6.23891
1.8	0.789133	26.6292
1.8	0.795258	5.50647
1.8	0.793856	57.1768
1.8	0.791672	5.52271
1.8	0.686859	30.3966
1.8	0.701478	18.9543
1.8	0.751343	12.3436
1.8	0.749287	18.2282
1.8	0.752136	40.9966
1.8	0.749596	24.5467
1.8	0.665808	25.2725
1.8	0.653727	30.7283
1.8	0.719546	4.21719
1.8	0.818396	30.8648
1.8	0.81723	10.323
1.8	0.819199	17.9539
1.8	0.831139	12.6794
1.8	0.830389	12.666
1.8	0.830658	14.3247
1.8	0.742111	2.83524
1.8	0.760748	2.27124
1.8	0.759587	3.25314
1.8	0.79657	2.20731
1.8	0.799728	4.39281
1.8	0.798986	4.56508
1.8	0.764935	2.47386
1.8	0.821077	3.57131
1.8	0.82119	3.3065
1.8	0.846085	2.98562
1.8	0.847839	3.31079
1.8	0.846619	3.24463
1.8	0.841188	5.91499
1.8	0.85183	5.30731
1.8	0.851939	3.26055
1.8	0.852234	2.18941
1.8	0.822573	2.70011
1.8	0.777914	3.64562
1.8	0.779683	3.49934
1.8	0.848674	3.01451
1.8	0.849457	3.28124
1.8	0.849932	3.38906
1.8	0.849368	3.11438
1.8	0.849945	3.16526
1.8	0.849548	3.84392
1.8	0.847458	2.90715
1.8	0.825829	3.09608
1.8	0.614349	4.41728
1.8	0.772507	4.09904
1.8	0.775726	4.26092
1.8	0.771249	5.11385
1.8	0.825811	3.38012
1.8	0.824894	3.20878
1.8	0.8228	3.31121
1.8	0.807945	3.63946
1.8	0.809835	3.17105
1.8	0.824142	4.66472
1.8	0.823212	4.52728
1.8	0.823528	5.2363
1.8	0.824605	3.2315
1.8	0.793381	5.2498
1.8	0.789142	11.8061
1.8	0.792653	18.0561
1.8	0.838902	6.27536
1.8	0.838104	4.90178
1.8	0.838318	5.43844
1.8	0.838547	6.25564
1.8	0.837536	23.9035
1.8	0.838226	5.73128
1.8	0.832584	2.90025
1.8	0.619507	3.91811
1.8	0.624695	4.54737
1.8	0.662292	3.18635
1.8	0.645309	2.10404
1.8	0.638084	4.67909
1.8	0.509176	3.13203
1.8	0.685242	5.07856
1.8	0.682556	3.88289
1.8	0.767517	3.62267
1.8	0.777733	4.24289
1.8	0.771751	4.40867
1.8	0.784119	5.00463
1.8	0.808777	4.26872
1.8	0.807131	2.8788
1.8	0.808751	5.85695
1.8	0.765909	4.12673
1.8	0.748215	7.1941
1.8	0.750671	8.29151
1.8	0.834396	3.35642
1.8	0.834783	3.19056
1.8	0.833169	3.66526
1.8	0.833621	3.67216
1.8	0.832703	4.64949
1.8	0.83342	4.41039
1.8	0.835144	3.35764
1.8	0.823578	2.19988
1.8	0.743103	7.22407
1.8	0.822968	5.24627
1.8	0.823779	5.4312
1.8	0.823733	4.77517
1.8	0.852432	12.6766
1.8	0.852928	3.53943
1.8	0.851524	3.87203
1.8	0.854706	3.64452
1.8	0.855408	3.99419
1.8	0.858116	7.44473
1.8	0.858604	2.894
1.8	0.858064	3.75499
1.8	0.858099	6.3738
1.8	0.851707	3.93647
1.8	0.850769	3.08473
1.8	0.847092	9.34402
1.8	0.854533	9.87193
1.8	0.85482	11.5367
1.8	0.854144	14.1226
1.8	0.846987	5.35518
1.8	0.845886	7.10814
1.8	0.848167	6.07008
1.8	0.854027	6.66203
1.8	0.752609	9.15544
1.8	0.753998	9.60761
1.8	0.723471	10.4317
1.8	0.709667	12.0284
1.8	0.717288	11.1803
1.8	0.704529	7.65981
1.8	0.653709	17.7575
1.8	0.65625	57.5896
1.8	0.618042	7.38789
1.8	0.657593	13.3304
1.8	0.621251	27.0502
1.8	0.727966	8.34362
1.8	0.737126	14.4664
1.8	0.730501	26.4842
1.8	0.736374	37.8742
1.8	0.750308	10.49
1.8	0.786911	4.54668
1.8	0.786949	10.0618
1.8	0.818279	24.6186
1.8	0.819427	6.97966
1.8	0.81746	12.9305
1.8	0.818127	12.9483
1.8	0.813549	10.794
1.8	0.817078	26.1182
1.8	0.817322	38.6573
1.8	0.827699	6.07408
1.8	0.818565	5.25765
1.8	0.847839	15.0044
1.8	0.848654	18.6471
1.8	0.8489	1.25041
1.8	0.862144	6.56464
1.8	0.862152	16.5453
1.8	0.861496	34.56
1.8	0.867389	9.87519
1.8	0.867617	16.5929
1.8	0.867577	8.75974
1.8	0.86776	5.93255
1.8	0.868011	3.44633
1.8	0.867922	2.84859
1.8	0.866234	6.66429
1.8	0.865753	10.7239
1.8	0.862762	37.6364
1.8	0.859344	14.806
1.8	0.859825	13.26
1.8	0.859051	5.81482
1.8	0.847973	18.8645
1.8	0.847539	33.0541
1.8	0.849304	14.5383
1.8	0.852362	4.55151
1.8	0.821239	5.49956
1.8	0.821065	5.58847
1.8	0.812023	2.49664
1.8	0.809189	7.00029
1.8	0.809372	13.9656
1.8	0.813889	7.17848
1.8	0.796082	27.7111
1.8	0.794762	10.4105
1.8	0.73114	37.637
1.8	0.720886	5.34388
1.8	0.725472	14.9003
1.8	0.752141	11.7386
1.8	0.574646	4.23211
1.8	0.575218	6.31097
1.8	0.577782	3.35046
1.8	0.788702	4.15264
1.8	0.814293	9.04694
1.8	0.81362	9.51659
1.8	0.713534	7.11828
1.8	0.709518	6.84701
1.8	0.708169	4.77096
1.8	0.712791	12.0769
1.8	0.697062	3.19275
1.8	0.706133	17.0874
1.8	0.684389	5.87982
1.8	0.793884	6.46444
1.8	0.836472	3.31114
1.8	0.847911	9.40873
1.8	0.84865	5.71318
1.8	0.849205	6.23938
1.8	0.847908	4.03901
1.8	0.848572	7.93266
1.8	0.84906	6.12471
1.8	0.86134	4.48176
1.8	0.861023	5.47533
1.8	0.858444	3.41196
1.8	0.857992	2.51962
1.8	0.858337	6.46901
1.8	0.85788	7.90912
1.8	0.861618	6.72941
1.8	0.861374	8.19838
1.8	0.856842	9.20849
1.8	0.836737	9.98573
1.8	0.837957	22.9206
1.8	0.837292	6.67514
1.8	0.809418	4.17769
1.8	0.809349	16.169
1.8	0.812169	16.545
1.8	0.826066	4.27592
1.8	0.836609	2.47778
1.8	0.836018	2.84446
1.8	0.83423	2.12894
1.8	0.836029	2.49108
1.8	0.835876	3.31486
1.8	0.838013	2.44048
1.8	0.836223	2.45815
1.8	0.835947	3.45187
1.8	0.828038	3.72754
1.8	0.827151	3.9725
1.8	0.828087	2.54029
1.8	0.822999	6.22584
1.8	0.802572	5.16336
1.8	0.802651	3.49645
1.8	0.80263	5.75327
1.8	0.823181	2.97323
1.8	0.823807	4.48811
1.8	0.82016	4.85887
1.8	0.719645	5.64932
1.8	0.718664	3.12554
1.8	0.730304	2.40699
1.8	0.725433	2.0253
1.8	0.734539	4.89849
1.8	0.729675	3.45882
1.8	0.712372	4.3447
1.8	0.730896	6.13121
1.8	0.82489	2.97223
1.8	0.823986	3.31718
1.8	0.824709	9.28539
1.8	0.826111	3.95177
1.8	0.784081	3.64313
1.8	0.786447	13.2126
1.8	0.79071	4.34518
1.8	0.819275	4.80277
1.8	0.818362	7.06353
1.8	0.802917	3.49729
1.8	0.804446	3.30963
1.8	0.804483	10.2235
1.8	0.803192	6.89386
1.8	0.829773	4.29661
1.8	0.829355	4.19775
1.8	0.819621	21.0802
1.8	0.715111	8.34644
1.8	0.719116	6.68171
1.8	0.7216	6.91144
1.8	0.611664	3.89746
1.8	0.622134	10.3924
1.8	0.629227	15.1658
2.3	0.796814	2.32834
2.3	0.796654	2.75181
2.3	0.785004	2.47399
2.3	0.787689	2.24301
2.3	0.803106	3.30139
2.3	0.822277	2.45312
2.3	0.830185	2.01669
2.3	0.830119	3.50666
2.3	0.834129	4.0067
2.3	0.833866	3.1993
2.3	0.834282	2.6256
2.3	0.831482	4.34177
2.3	0.811707	4.33195
2.3	0.812439	3.55841
2.3	0.819969	5.44991
2.3	0.820474	4.73658
2.3	0.819969	3.10723
2.3	0.791693	3.69178
2.3	0.795289	4.00017
2.3	0.795135	3.5794
2.3	0.805806	6.08059
2.3	0.795921	4.6132
2.3	0.795605	5.4044
2.3	0.766541	3.59443
2.3	0.730307	4.92365
2.3	0.810516	2.24764
2.3	0.795513	3.07788
2.3	0.797984	3.41872
2.3	0.79591	2.47047
2.3	0.796459	5.00174
2.3	0.717052	11.2777
2.3	0.717377	3.67784
2.3	0.719378	17.9035
2.3	0.729839	8.17138
2.3	0.770721	4.54264
2.3	0.772411	10.5874
2.3	0.723778	4.55413
2.3	0.760193	7.08157
2.3	0.760223	20.8894
2.3	0.756871	21.9778
2.3	0.737152	4.3764
2.3	0.587053	13.7216
2.3	0.615173	9.96401
2.3	0.625671	13.0412
2.3	0.631122	12.7775
2.3	0.611694	11.3759
2.3	0.614182	15.7868
2.3	0.610863	10.1814
2.3	0.608582	10.4932
2.3	0.756775	1.79618
2.3	0.758148	2.38077
2.3	0.745384	4.76054
2.3	0.732025	2.78553
2.3	0.775824	4.64335
2.3	0.827484	2.21531
2.3	0.83634	2.74497
2.3	0.836082	3.7892
2.3	0.842125	4.51032
2.3	0.841589	2.66344
2.3	0.842245	2.62439
2.3	0.844502	2.66779
2.3	0.821783	3.73069
2.3	0.821554	3.08992
2.3	0.840584	3.45998
2.3	0.841492	3.23579
2.3	0.84089	3.39857
2.3	0.832703	3.23291
2.3	0.834656	2.80956
2.3	0.834824	2.5712
2.3	0.828509	3.39187
2.3	0.815765	5.47313
2.3	0.815765	4.28727
2.3	0.808533	2.66722
2.3	0.808117	4.36288
2.3	0.803671	3.78458
2.3	0.787445	4.12661
2.3	0.792908	3.55816
2.3	0.790329	3.20296
2.3	0.79244	3.62864
2.3	0.729919	4.57679
2.3	0.722659	7.07525
2.3	0.724743	3.92736
2.3	0.502948	2.5644
2.3	0.680603	5.69531
2.3	0.687195	8.09423
2.3	0.622398	4.78391
2.3	0.711639	12.409
2.3	0.710617	7.10091
2.3	0.702682	15.9135
2.3	0.782654	7.24711
2.3	0.728649	15.1831
2.3	0.769567	17.9198
2.3	0.769549	12.337
2.3	0.768524	19.9581
2.3	0.767258	23.1637
2.3	0.768252	30.657
2.3	0.627037	11.4195
2.3	0.608612	10.9447
2.3	0.57572	13.7601
2.3	0.574097	14.0947
2.3	0.640503	11.0458
2.3	0.535299	12.1908
2.3	0.681091	7.68952
2.3	0.808563	5.64271
2.3	0.825143	6.36733
2.3	0.825215	11.3453
2.3	0.83363	17.1601
2.3	0.832626	19.0025
2.3	0.833536	22.6109
2.3	0.839539	4.38385
2.3	0.80765	26.6443
2.3	0.808517	7.36792
2.3	0.839622	12.3422
2.3	0.840134	16.0938
2.3	0.840027	10.4535
2.3	0.836327	3.69164
2.3	0.837509	7.06182
2.3	0.83773	34.9745
2.3	0.826205	18.7637
2.3	0.809532	41.2476
2.3	0.809006	43.6363
2.3	0.814535	25.5836
2.3	0.82074	10.8061
2.3	0.756837	5.98576
2.3	0.762131	18.7966
2.3	0.766525	29.2551
2.3	0.767418	14.6646
2.3	0.769623	9.64902
2.3	0.769207	8.90614
2.3	0.762108	28.5075
2.3	0.763714	6.3237
2.3	0.668557	20.1961
2.3	0.636557	10.7687
2.3	0.644353	30.7292
2.3	0.701263	5.93644
2.3	0.692261	34.3767
2.3	0.690982	48.0121
2.3	0.701706	6.72733
2.3	0.797691	11.8855
2.3	0.788462	18.095
2.3	0.804138	19.429
2.3	0.802917	27.8639
2.3	0.80217	20.1888
2.3	0.802673	14.9932
2.3	0.803894	29.8658
2.3	0.75473	7.44605
2.3	0.753784	11.6764
2.3	0.616009	3.11578
2.3	0.624596	2.1256
2.3	0.717569	2.86124
2.3	0.697205	3.06346
2.3	0.636322	5.25533
2.3	0.735726	2.14514
2.3	0.777069	2.24262
2.3	0.775803	3.63552
2.3	0.794724	4.36678
2.3	0.793499	2.74402
2.3	0.796026	2.49154
2.3	0.814486	5.68023
2.3	0.752605	2.92626
2.3	0.752533	6.82875
2.3	0.821575	6.03002
2.3	0.820946	3.09709
2.3	0.822113	2.84951
2.3	0.823193	1.9624
2.3	0.824234	2.87789
2.3	0.824242	2.58147
2.3	0.802185	4.54859
2.3	0.776875	4.03489
2.3	0.775213	3.3417
2.3	0.797775	4.04186
2.3	0.813324	3.20182
2.3	0.596619	2.37264
2.3	0.755741	6.97283
2.3	0.750458	5.4114
2.3	0.755453	3.91882
2.3	0.756531	6.91613
2.3	0.797372	5.65076
2.3	0.794781	4.83808
2.3	0.794212	6.20689
2.3	0.782876	2.59832
2.3	0.765099	5.09434
2.3	0.763367	4.51196
2.3	0.782724	13.3138
2.3	0.764496	4.09731
2.3	0.766668	3.51651
2.3	0.771374	11.8552
2.3	0.797003	3.93649
2.3	0.811035	11.9513
2.3	0.810509	16.254
2.3	0.810242	8.70238
2.3	0.810334	10.4806
2.3	0.810638	9.1295
2.3	0.810216	7.75365
2.3	0.801697	14.2807
2.3	0.801437	8.77997
2.3	0.793182	2.8675
2.3	0.793954	2.85126
2.3	0.805931	2.57618
2.3	0.809372	3.15817
2.3	0.784321	2.40784
2.3	0.592369	4.42535
2.3	0.620768	4.32692
2.3	0.629412	4.99876
2.3	0.652873	5.27301
2.3	0.656289	5.55557
2.3	0.654877	6.55661
2.3	0.758347	6.92952
2.3	0.726156	4.50555
2.3	0.722674	3.18536
2.3	0.78801	3.41439
2.3	0.789398	5.17718
2.3	0.788872	3.06553
2.3	0.806091	3.32664
2.3	0.805012	3.62357
2.3	0.806053	2.61202
2.3	0.775522	4.57147
2.3	0.769135	2.5789
2.3	0.771576	4.69812
2.3	0.794395	3.60005
2.3	0.810448	3.09805
2.3	0.717204	3.04921
2.3	0.80263	2.94629
2.3	0.799273	2.37805
2.3	0.801822	5.44159
2.3	0.799652	5.18508
2.3	0.824221	3.67815
2.3	0.825628	3.03159
2.3	0.825203	5.34705
2.3	0.829193	3.96255
2.3	0.825151	6.19073
2.3	0.824509	5.91769
2.3	0.827728	6.84126
2.3	0.820969	3.02826
2.3	0.821177	5.98198
2.3	0.822399	4.81773
2.3	0.810003	4.74648
2.3	0.827972	5.33679
2.3	0.820251	12.8532
2.3	0.819427	12.5353
2.3	0.819592	10.4991
2.3	0.820199	9.458
2.3	0.819592	8.07932
2.3	0.831865	11.1455
2.3	0.831482	11.3744
2.3	0.82401	2.05686
2.3	0.824921	5.21601
2.3	0.828148	4.50602
2.3	0.833221	4.95636
2.3	0.819763	6.53286
2.3	0.720505	2.03218
2.3	0.686162	6.4408
2.3	0.688243	7.13856
2.3	0.63031	17.4264
2.3	0.620453	37.1801
2.3	0.62738	58.9596
2.3	0.70833	12.4856
2.3	0.764427	20.1707
2.3	0.759216	1.95482
2.3	0.758923	10.8648
2.3	0.758881	13.844
2.3	0.75643	15.0712
2.3	0.787933	6.8424
2.3	0.787132	36.7832
2.3	0.784304	44.5886
2.3	0.767418	35.6227
2.3	0.786072	10.985
2.3	0.786835	18.8544
2.3	0.797251	34.0614
2.3	0.805466	6.58211
2.3	0.790844	8.21647
2.3	0.824799	21.1126
2.3	0.820847	4.89215
2.3	0.823873	6.68582
2.3	0.822124	29.2477
2.3	0.833513	21.838
2.3	0.834885	4.65227
2.3	0.834198	22.0832
2.3	0.84111	7.90525
2.3	0.840179	20.9916
2.3	0.839691	26.0116
2.3	0.83989	4.49012
2.3	0.836151	18.1264
2.3	0.835852	28.6476
2.3	0.836609	30.2647
2.3	0.817963	26.6815
2.3	0.832947	14.1258
2.3	0.820867	13.4308
2.3	0.820879	22.1489
2.3	0.821136	16.742
2.3	0.821716	9.51144
2.3	0.820873	10.2341
2.3	0.841026	15.1871
2.3	0.841576	10.4921
2.3	0.82686	2.04107
2.3	0.826744	5.84584
2.3	0.826182	2.87346
2.3	0.831238	1.12413
2.3	0.823494	2.79293
2.3	0.791525	2.20984
2.3	0.779633	12.0868
2.3	0.781219	4.16798
2.3	0.76738	6.85937
2.3	0.767868	9.10863
2.3	0.767792	33.515
2.3	0.722668	11.0869
2.3	0.788666	7.89438
2.3	0.786179	11.4588
2.3	0.676605	13.3818
2.3	0.668015	4.80741
2.3	0.666443	14.1498
2.3	0.636986	10.1974
2.3	0.633484	5.5571
2.3	0.618042	3.78755
2.3	0.736961	5.71274
2.3	0.78183	5.13512
2.3	0.782369	14.7318
2.3	0.768646	10.052
2.3	0.747894	7.15142
2.3	0.808857	5.10783
2.3	0.823143	4.5744
2.3	0.821259	2.71659
2.3	0.820984	5.56825
2.3	0.82059	6.07432
2.3	0.820984	7.38245
2.3	0.822693	13.2652
2.3	0.822723	4.28483
2.3	0.834152	53.2385
2.3	0.835144	5.81829
2.3	0.834076	6.71683
2.3	0.831268	4.77277
2.3	0.83051	8.89446
2.3	0.830362	8.60598
2.3	0.829655	16.1783
2.3	0.796234	6.01602
2.3	0.81008	15.2315
2.3	0.784637	5.36456
2.3	0.783905	21.2409
2.3	0.784306	10.6718
2.3	0.785418	18.278
2.3	0.78476	5.11949
2.3	0.827354	13.7612
2.3	0.828293	15.4462
2.3	0.802816	1.81138
2.3	0.802557	2.35595
2.3	0.799011	4.92348
2.3	0.800507	2.0507
2.3	0.803839	2.34962
2.3	0.809374	2.85993
2.3	0.806686	2.04292
2.3	0.80703	2.78641
2.3	0.806827	2.43081
2.3	0.806824	3.24226
2.3	0.80658	3.07573
2.3	0.795674	4.78145
2.3	0.793358	3.38966
2.3	0.794373	2.82299
2.3	0.77418	3.51363
2.3	0.771996	2.86246
2.3	0.772248	2.93371
2.3	0.690756	2.59505
2.3	0.709116	2.90515
2.3	0.707187	2.83532
2.3	0.751904	2.87562
2.3	0.767735	4.25696
2.3	0.767595	4.59179
2.3	0.711609	5.56898
2.3	0.605896	3.40584
2.3	0.797979	2.88909
2.3	0.797043	3.4573
2.3	0.797546	2.62786
2.3	0.797186	4.10806
2.3	0.795962	4.16416
2.3	0.761497	4.28322
2.3	0.765748	12.583
2.3	0.765961	3.93316
2.3	0.791178	7.31863
2.3	0.801403	4.75564
2.3	0.800987	3.76839
2.3	0.781373	6.56306
2.3	0.792564	3.74411
2.3	0.79237	3.17259
2.3	0.790497	4.05452
2.3	0.713268	17.5308
2.3	0.69105	12.6385
2.3	0.579529	9.89888
2.3	0.601273	4.50511
2.3	0.597092	9.01867
2.3	0.583176	6.72435
2.3	0.589401	8.72786
2.3	0.751669	10.2428
2.3	0.752566	13.8506
2.8	0.770665	2.92824
2.8	0.759923	3.31401
2.8	0.761841	3.60645
2.8	0.759933	2.76862
2.8	0.805115	2.68681
2.8	0.804882	3.90472
2.8	0.805441	2.4276
2.8	0.798013	3.34258
2.8	0.809372	4.67206
2.8	0.814779	4.18201
2.8	0.814072	2.80794
2.8	0.814598	3.13604
2.8	0.814209	3.18405
2.8	0.81366	3.73678
2.8	0.814148	3.46272
2.8	0.808645	9.12276
2.8	0.809052	6.64722
2.8	0.808929	3.78808
2.8	0.804474	6.37629
2.8	0.804505	3.44934
2.8	0.792664	4.37927
2.8	0.800949	2.25074
2.8	0.799948	2.75969
2.8	0.775276	3.80741
2.8	0.788269	2.86556
2.8	0.787385	2.9522
2.8	0.796654	4.63394
2.8	0.773022	3.881
2.8	0.766808	2.98956
2.8	0.767181	3.94846
2.8	0.767906	3.46606
2.8	0.772644	4.36927
2.8	0.771801	4.44296
2.8	0.743553	6.38755
2.8	0.774481	3.63106
2.8	0.773117	7.09554
2.8	0.774841	3.77523
2.8	0.6884	2.86704
2.8	0.693016	3.02024
2.8	0.707805	11.3902
2.8	0.707214	3.99261
2.8	0.664574	5.19268
2.8	0.74638	15.3306
2.8	0.746953	24.3952
2.8	0.737816	11.3507
2.8	0.737885	5.90821
2.8	0.737437	4.17702
2.8	0.58547	25.9309
2.8	0.592133	9.20381
2.8	0.610863	11.7808
2.8	0.731766	2.7414
2.8	0.720551	3.04109
2.8	0.717468	2.37548
2.8	0.721039	2.90232
2.8	0.811784	2.10863
2.8	0.812877	2.46411
2.8	0.812683	3.43239
2.8	0.806335	2.592
2.8	0.817322	4.39854
2.8	0.825387	2.83759
2.8	0.825523	3.58192
2.8	0.825729	3.11409
2.8	0.825573	2.9267
2.8	0.825623	4.357
2.8	0.825531	3.89603
2.8	0.820724	6.38748
2.8	0.821472	3.89049
2.8	0.821091	4.72415
2.8	0.820984	5.02515
2.8	0.82196	2.03214
2.8	0.816607	2.76784
2.8	0.813034	2.77042
2.8	0.811852	3.69817
2.8	0.798119	3.03279
2.8	0.797447	2.63905
2.8	0.796728	3.54253
2.8	0.817523	5.41901
2.8	0.810588	2.03985
2.8	0.806829	4.23308
2.8	0.80632	4.73628
2.8	0.808289	3.25654
2.8	0.790667	3.85208
2.8	0.790367	4.09495
2.8	0.785442	2.46822
2.8	0.765387	4.26116
2.8	0.764425	7.22223
2.8	0.767303	4.15666
[truncated: 1,825 more rows]

## Sheet: Fig 2d top-right
Aalpha_full	Aalpha_trunc	Abeta_full	Abeta_trunc	Agamma_full	Agamma_trunc	Adelta_full	Adelta_trunc	B_full	B_trunc	C_full	C_trunc
0.194425	0.146593	0.181494	0.0527836	0.266696	0.0400958	0.706724	0.0816043	1.53151	0.420165	2.21347	0.0539002
0.151489	0.089903	0.204338	0.0552344	0.228604	0.0392463	0.529108	0.0886493	1.4889	0.449738	2.43979	0.052408
0.200045	0.13518	0.217546	0.0539132	0.30556	0.0478202	0.701759	0.0850951	1.49096	0.396834	2.83129	0.0558609
0.123803	0.119454	0.216619	0.0640992	0.334012	0.0579067	0.610656	0.0790255	1.42967	0.396579	2.90198	0.0454639
0.23441	0.171937	0.195463	0.0503004	0.410696	0.0545763	0.645533	0.0793311	2.79812	0.369983	3.54498	0.0524179
0.210958	0.203854	0.202682	0.0509172	0.389658	0.0601391	0.682337	0.0801032	1.70709	0.371596	2.95146	0.055693
0.128675	0.130615	0.231407	0.0525796	0.366104	0.0643845	0.677219	0.0709735	1.55901	0.356584	2.78953	0.0522256
0.119268	0.122766	0.160328	0.0402033	0.325161	0.0480211	0.683386	0.0808473	1.50809	0.341291	2.78875	0.0511163

## Sheet: Fig 2d bottom-right
Aalpha	Abeta	Agamma	Adelta	B	C
0	0	0	0	0	0.166272
0	0	0	0	0	0.242445
0	0	0	0	0	0.167806
0	0	0	0	0	0.165661
0	0.127551	0	0	0	0.202052
0	0.145985	0	0	0	0.233279
0	0	0	0	0	0.165293
0	0	0	0	0	0.23815
0	0	0	0	0	0.227336
0	0.150376	0	0.103734	0.0369822	0.209902
0	0	0	0	0	0.228259
0	0	0	0	0	0.248987
0	0	0	0	0	0.230771
0	0	0.208333	0	0	0.241491
0	0.163934	0	0	0	0.235777
0	0	0.113895	0	0	0.239039
0	0	0	0	0	0.238109
0	0	0.687285	0.128041	0	0.169087
0	0.649351	0.0957854	0	0	0.253187
0	0	0	0	0	0.166667
0	0	0	0	0	0.231027
0	0	0.294985	0	0	0.170581
0	0	0	0	0	0.233867
0	0	0	0	0	0.214057
0	0	0.100604	0.147275	0	0.239083
0	0.17301	0	0	0	0.167796
0	0	0	0	0	0.22739
0	0	0	0	0	0.238434
0	0	0	0	0	0.23949
0	0.869565	0	0	0	0.224797
0	0.223714	0	0	0	0.172646
0	0.295858	0	0	0	0.171248
0	0	0	0	0	0.216332
0	0	0.168919	0	0	0.249844
0	0.990099	0	0	0	0.173611
0	0	0.564972	0	0	0.16838
0	0	0	0	0	0.238358
0	0	0	0	0	0.235096
0	0	0	0	0	0.247732
0	0	0	0	0	0.244278
0	0	0	0	0	0.237439
0	0	0	0.0588928	0	0.239143
0	0	0	0	0	0.237687
0	0	0	0	0	0.168721
0	0	0	0	0	0.236216
0	0	0	0	0	0.171441
0	0	0	0	0	0.167845
0	0	0	0	0	0.17119
0	1.49254	0	0	0	0.167345
0	0	0	0	0	0.174508
0	0	0	0	0	0.205039
0	0	0	0	0	0.23995
0	0	0	0	0.0702247	0.164038
0	0	0	0	0	0.225272
0	0	0	0	0	0.241068
0	0	0	0	0	0.250016
	0	0	0	0	0.242409
	0	0	0	0	0.212796
	0	0	0	0	0.216382
	0	0	0	0	0.230324
	0	0	0	0	0.171582
	0	0	0	0	0.234192
	0	0	0	0	0.232011
	0	0	0	0	0.166856
	0	0.31348	0	0	0.218226
	0	0	0	0	0.237193
	0.280899	0	0	0	0.246111
	0.124533	0	0.171527	0	0.235287
	0.141243	0	0	0	0.235981
	0	0	0	0	0.236076
	0	0	0	0	0.2076
	0	0	0	0	0.169839
	0	0	0	0	0.202828
	0.18315	0	0	0	0.229815
	0	0.2079	0	0	0.231891
	0.322581	0	0	0	0.171404
	0	0	0	0	0.164177
	0.166945	0.588235	0	0	0.247045
	0.121507	0	0	0	0.236841
	0	0	0	0	0.232715
	0.13947	0	0	0	0.166604
	0	0.26738	0	0	0.214202
	0	0	0	0	0.236716
	0	0	0	0	0.232019
	0.204918	0	0	0	0.2345
	0	0	0	0	0.167789
	1.14286	0	0	0	0.250097
	0	0	0	0	0.2345
	0.348432	0	0	0	0.245551
	0	0	0	0	0.233871
	0.558659	0	0	0	0.165857
	0	0	0	0	0.239082
	0	0.200803	0	0	0.169393
	0	0	0	0	0.169978
	0	0	0	0	0.209631
	0	0	0	0	0.231236
	0	0	0	0	0.242664
	0	0	0	0	0.169266
	0	0	0	0	0.214005
	0	0	0	0	0.239242
	0.847458	0.289017	0	0	0.243301
	0	0	0	0	0.244642
	0	0	0	0	0.245805
	3.07692	0	0	0	0.242742
	0	0	0	0	0.170944
	1.13636	0	0	0	0.206081
	0.749064	0	0	0	0.241305
	0	0	0	0	0.235774
	0	0	0	0	0.245853
	0	0	0.0659631	0	0.19951
	0	0	0	0	0.235384
	0.404858	0	0	0	0.243388
	0	0	0	0	0.230458
	0	0	0	0	0.236683
	0	0	0	0	0.236702
	1.38889	0	0	0	0.16589
	0.793651	0	0	0	0.177314
	0	0	0	0	0.17583
	0	0	0	0	0.17048
	0.185185	1.07527	0	0	0.169109
	0	0	0	0	0.211461
	0.144509	0	0	0	0.214976
	0.140252	1.04167	0	0	0.235461
	0.156495	0	0.105597	0	0.236293
	0	0	0.111235	0	0.169027
	0.163132	0	0.115607	0	0.170354
	0	0	0	0	0.240455
	0	0	0	0	0.233578
	0	0	0	0	0.240813
	0.214592	0	0	0	0.173521
	0	0	0	0	0.229833
	0	0	0	0	0.23363
	0.78125	0	0	0	0.169172
	0	0.561798	0	0	0.169006
	0	0	0	0	0.224452
	0	0	0	0	0.240158
	0.0938086	0	0	0	0.216807
	0	0	0	0	0.236151
	0	0	0	0	0.239125
	0	0	0.0745156	0	0.236721
	0	0.251256	0	0	0.172738
	0	0	0.107066	0	0.173302
	0	0	0	0	0.241163
	0	0	0.174216	0	0.237036
	0	0	0	0	0.243522
	0	0	0	0	0.172716
	0	0	0	0	0.211988
	0.740741	0	0	0	0.241286
	0	0	0	0	0.236959
	0	0	0	0	0.240307
	0	0	0	0	0.207225
	0.609756	0	0	0	0.231107
	0	0	0	0	0.243285
	0	0	0	0	0.176768
	0.980392	0	0	0	0.201945
	0	0	0	0	0.17122
	1.11111	0	0	0	0.172589
	0	0	0	0	0.241184
	0	0	0	0	0.253494
	0	0.294118	0	0	0.247632
	0	0	0	0	0.168609
	0	0	0	0	0.2112
	0	0	0	0	0.23345
	0	0	0	0	0.211972
	0	0	0	0	0.227948
	0.425532	0	0	0	0.248435
	0	0	0	0	0.238127
	0	0	0	0	0.258799
	0	0	0	0	0.236477
	0.361011	0	0.125471	0	0.174574
	0	0	0.125786	0	0.241324
	0	0.207039	0	0	0.238332
	0	0	0	0	0.172497
	0	0	0	0	0.238128
	0	0	0	0	0.251282
	0	0	0	0	0.227334
	0	0	0	0	0.171738
	0	0	0	0	0.181188
	0	0.224215	0	0	0.178882
	0	0.261097	0	0	0.218839
	0.217865	0	0	0	0.235946
	0	0	0	0	0.169049
	0	0	0	0	0.17323
	0	0	0	0	0.175012
	0	0	0	0	0.239136
	0	0	0	0	0.168565
	0.411523	0	0	0	0.201548
	0.41841	0	0	0	0.233289
	0	0	0	0	0.172166
	0.636943	1.63934	0	0	0.216975
	0	1.35135	0	0	0.244557
	0	0	0	0	0.246002
	0	0	0	0	0.214469
	0	0	0.0674309	0	0.235535
	0	0	0	0	0.245881
	0	0	0	0	0.22906
	0	0	0	0	0.235939
	0	0	0.0754717	0	0.174757
	0	2.46914	0	0	0.2342
	0	1.20482	0	0	0.171616
	1.11732	1.19048	0	0	0.234321
	0	3.63636	0	0	0.236188
	0	1.40845	0	0	0.251564
	0.581395	1.63934	0.273224	0	0.235099
	0.813008	2.32558	0	0	0.247525
	0	0	0	0	0.243275
	0	0	0	0	0.213275
	0.228311	0	0	0	0.244322
	0	2.22222	0	0	0.244337
	1.38889	0.458716	0	0	0.237997
	0.934579	0	0	0	0.247656
	0.555556	0	0	0	0.173762
	0	0	0	0	0.24271
	0	0	0	0	0.239517
	0	0.862069	0	0	0.167338
	0	0	0	0	0.211245
	0.473934	0	0	0	0.230637
	0.520833	0	0	0	0.249048
	0	0	0	0	0.249798
	0	0	0	0	0.175779
	0	0	0	0	0.20885
	0.588235	0	0	0	0.246622
	0.34965	0	0	0	0.169037
	0.578035	0	0	0	0.175278
	0	0	0	0	0.178032
	0	0	0	0	0.235625
	0.668896	0	0	0	0.209836
	0.444444	0	0	0	0.235367
	0	0	0.0798085	0	0.178195
	0	0	0	0	0.169973
	0	0	0	0	0.246092
	0	0	0.104712	0	0.250349
	0	0	0	0	0.25049
	0	0.869565	0.115607	0	0.235915
	0	0	0.121655	0.0648088	0.238536
	0	0	0	0	0.244675
	0	0	0	0	0.169757
	0	0	0	0	0.238903
	0.414938	0	0	0	0.247401
	0	0	0	0	0.223125
	0	0	0	0	0.217836
	0	0	0	0	0.243429
	0.497512	0	0	0	0.17711
	0	0	0	0	0.21266
	0	0	0	0	0.20315
	0	0	0	0	0.239132
	0	0	0	0	0.239842
	0	0	0	0	0.211261
	0	0.263158	0	0	0.177237
	0.17301	0.293255	0	0	0.179773
	0	0	0	0	0.234217
	0.284091	0	0	0	0.244828
	0	0	0	0	0.172423
	0	0	0	0	0.238019
	0	0	0	0	0.246814
	0	0.369004	0	0	0.175935
	0.263158	0	0	0	0.236483
	0	0	0	0	0.251117
	0	0	0	0	0.173212
	0	0	0	0	0.179724
	0.384615	0	0	0	0.263051
	1.0582	0	0	0	0.253481
	1.13636	0	0	0	0.239294
	0	0	0.11325	0	0.250654
	0	0	0	0	0.170806
	0.706714	0	0.131752	0	0.176742
	0.531915	0	0	0	0.248538
	0.647249	0	0	0	0.174815
	0.787402	0	0	0	0.179821
	0	0	0	0	0.243636
	0.17762	0	0	0	0.173205
	0.253165	0	0	0	0.237984
	0	0	0	0	0.177467
	0.30303	0	0	0	0.218766
	0.675676	0	0	0	0.225718
	0	0	0	0	0.236197
	0.5	0	0	0	0.245026
	0	0	0	0	0.235328
	0	0	0	0	0.245271
	0.289855	0	0.0963391	0	0.210868
	0.490196	0	0	0	0.246453
	0	0	0	0	0.251707
	0	0	0	0	0.244092
	0.294985	0	0	0	0.178932
	0.327869	0	0	0	0.240015
	0	0.543478	0	0	0.253875
	0	0	0	0	0.238592
	0	0.591716	0	0	0.232696
	0	0	0	0	0.241717
	0.641026	0	0	0	0.177793
	0	0	0	0	0.244941
	0	0	0.228833	0	0.187112
	0	0	0	0	0.209465
	0	0.625	0	0	0.175706
	0	0	0	0	0.244042
	0	0	0	0	0.249185
	0	0	0	0	0.241509
	0	0	0	0	0.173757
	0	0	0	0	0.178217
	0	0	0	0	0.176036
	0	0	0	0	0.180034
	0.381679	0	0	0	0.172238
	0	0	0	0	0.164185
	0.584795	0	0	0	0.175896
	0	0	0	0	0.170886
	0.446429	0	0	0	0.257501
	0	0	0	0	0.2443
	0	0	0	0	0.210756
	0	0	0	0	0.245984
	0	0	0	0	0.209978
	0	0	0	0	0.18508
	0	0.41841	0	0	0.242553
	0	0	0	0	0.246643
	0.240385	0	0	0	0.24447
	0	0	0	0	0.182405
	0.186916	0	0	0	0.244277
	0	0	0	0	0.240603
	0.282486	0	0	0	0.247002
	0.408163	0	0	0	0.248305
	0.888889	0	0	0	0.173047
	0.0838926	0	0	0	0.2383
	0	0	0	0	0.174179
	0.307692	0	0.0788022	0	0.242304
	0.469484	0	0.0798085	0	0.177316
	0.56338	0	0	0	0.288739
	1.03806	0	0	0	0.261979
	0	0	0	0	0.265456
	0	0.4329	0	0	0.265534
	0.404858	0	0	0	0.293198
	0	0	0	0	0.300011
	0.511509	0	0	0	0.304844
	0.574713	0	0	0	0.31761
	0.452489	0	0	0	0.316085
	0.423729	0	0	0	0.317423
	0.263852	0	0	0	0.329322
	0.469484	0	0	0	0.313102
	0.529101	0	0	0	0.3125
	0.452489	0	0	0	0.321888
	0.699301	0	0	0	0.290734
	0.220751	0.218341	0	0	0.242821
	0.552486	0	0	0	0.313865
	0.57971	0	0	0	0.287394
	0	0	0	0	0.319755
	0	0	0	0	0.320915
	0.100806	0	0	0	0.339992
	0.104167	0.469484	0	0	0.312323
	0	0	0	0	0.316047
	0.28169	0	0	0	0.316092
	0	0	0	0	0.312945
	0	0	0	0	0.324124
	0	0	0	0	0.30479
	0	0	0	0	0.311897
	0.324675	0	0	0	0.33381
	0	0	0	0	0.349484
	0	0	0	0	0.357204
	0	0	0	0	0.362131
	0.23753	0	0	0	0.312449
	0	0.3663	0	0	0.34638
	0	0.438596	0	0	0.331126
	0.293255	0	0	0	0.357654
	0	0.574713	0	0	0.336417
	0	0	0.125786	0	0.323019
	0	0	0	0	0.340563
	0	0	0	0	0.262314
	0	0	0	0	0.3367
	0	0	0	0	0.338983
	0	0	0.146628	0	0.36019
	0	0	0	0	0.350126
	0	0	0	0	0.310499
	0	0	0.173913	0	0.334514
	0	0	0.18622	0	0.357542
	0.869565	0	0.212314	0	0.309256
	0	0	0	0	0.369686
	0.232019	0	0	0	0.377453
	0.530504	0	0	0	0.371012
	0.766284	0	0	0	0.143206
	0	0	0	0	0.148527
	0	0	0	0	0.166573
	0	0	0	0	0.169211
	0.666667	0	0	0	0.159572
	0.490196	0	0	0	0.169082
	0.887574	0	0	0	0.155715
	1.07914	0	0	0	0.174095
	0	0	0	0	0.154385
	0.134228	0	0	0	0.163183
	0.197239	0.12987	0	0	0.153954
	0	0	0	0	0.158337
	0.526316	0	0	0	0.155156
	0.294118	0	0	0	0.157853
	0.458716	0	0	0	0.155419
	0.421941	0	0	0	0.173285
	0	0.180505	0	0	0.184449
	0	0	0	0	0.164096
	0.325733	0	0	0	0.160097
	0.518135	0	0	0	0.163082
	0	0	0	0	0.157294
	0	0	0	0	0.134377
	0.383142	0	0	0	0.161779
	0.632911	0.289855	0	0	0.162629
	0	0	0	0	0.158707
	0.114943	0	0	0	0.159629
	0	0	0	0	0.156182
	0	0	0	0	0.14426
	0.302572	0	0	0	0.171274
	0.172414	0	0	0	0.154455
	0	0	0	0	0.16168
	0	0	0	0	0.157596
	0.286944	0	0	0	0.166831
	0	0	0	0	0.159578
	0.179211	0	0	0	0.160562
	0	0	0	0	0.17316
	0	0	0	0.0754148	0.168009
	0	0	0	0	0.159795
	0	0	0	0	0.178895
	0.202429	0	0	0	0.163006
	0	0	0	0	0.166542
	0.230415	0	0	0	0.164981
	0.371747	0	0	0	0.16438
	0.18797	0	0	0	0.165207
	0.319489	0	0	0	0.152569
	0.460829	0	0	0	0.162563
	0	0	0	0	0.157429
	0	0	0	0	0.159876
	0	0	0	0	0.162496
	0	0	0	0	0.156594
	0	0	0	0	0.175308
	0.471698	0	0	0	0.149495
	0	0	0	0	0.156104
	1.53846	0	0	0	0.159236
	0.208333	0.228833	0	0	0.156495
	0	0	0	0	0.163278
	0	0.847458	0	0.0994036	0.157722
	0	0	0	0	0.170568
	0.458716	0	0	0	0.183283
	0.180505	0.308642	0	0	0.171094
	0	0	0	0	0.143792
	0	0	0	0	0.159219
	0.675676	0	0	0	0.165672
	0.892857	0	0	0	0.16113
	0.520833	0	0	0	0.156104
	0	0	0	0	0.160596
	0.18018	0	0	0	0.156926
	0.510204	0	0	0	0.156149
	0	0	0	0	0.152617
	0.772201	0	0	0	0.157434
	0.420168	0	0	0	0.166279
	0	0	0	0	0.162712
	0	0	0	0	0.161562
	0	0.363636	0	0	0.161507
	0	0	0	0	0.166952
	0	0	0	0	0.156087
	0	0	0	0	0.164131
	0	0	0	0	0.180572
	1.02041	0	0	0	0.16128
	0	0	0	0	0.167835
	0	0	0	0	0.160466
		0	0	0	0.183935
		0	0.165837	0	0.158131
		0	0	0	0.181695
		0	0	0	0.18167
		0	0	0	0.162907
		0	0	0	0.166109
		0.224719	0	0	0.16587
		0.26738	0	0	0.157004
		0	0	0	0.16347
		0	0	0	0.159184
		0.128866	0	0	0.160461
		0	0	0	0.156822
		0	0.181818	0	0.15895
		0	0	0	0.159401
		0	0	0	0.168083
		0	0	0	0.161881
		0	0	0	0.162436
		0	0	0	0.158169
		0	0	0	0.161938
		0	0	0	0.160835
		0	0	0	0.164412
		0	0.27248	0	0.159599
		0	0	0	0.159334
		0	0	0	0.165072
		0	0	0	0.159705
		0	0	0	0.16322
		0	0	0	0.161457
		0	0	0	0.161692
		0.251889	0	0	0.161117
		0	0	0	0.16081
		0	0	0	0.154709
		0.232019	0	0	0.159035
		0.2457	0	0	0.155911
		0	0.152905	0	0.160123
		0.490196	0	0	0.169713
		0	0	0	0.167496
		0	0	0	0.156986
		0	0	0	0.173276
		0	0	0	0.161743
		0	0	0	0.178149
		0	0	0	0.16187
		0	0	0	0.164581
		0	0	0	0.159687
		0	0	0	0.161504
		0	0	0	0.169205
		0	0	0	0.159497
		0	0	0	0.162483
		0	0	0	0.160054
		0	0	0	0.168993
		0	0	0	0.159593
		0	0	0	0.164494
		0	0	0	0.163273
		0	0	0	0.160892
		0	0	0	0.162514
		0	0	0	0.187665
		0	0	0	0.164687
		0	0	0	0.15867
		0	0.159236	0	0.165281
		0	0	0	0.168059
		0	0	0	0.167508
		0	0	0	0.184646
		0.205761	0	0	0.1695
		0	0	0	0.161298
		0	0	0	0.184473
		0	0	0	0.161841
		0	0	0	0.162626
		0	0	0	0.169153
		0	0	0	0.160004
		0	0	0	0.169535
		0	0	0	0.170768
		0	0	0	0.164613
		0	0	0	0.164216
		0	0	0	0.165265
		0	0	0	0.167431
		0.153139	0	0	0.158159
		0	0	0	0.162946
		0	0	0	0.170197
		0	0	0	0.153632
		0	0	0	0.163371
		0.196464	0	0	0.161929
		0.236407	0	0	0.164354
		0.275482	0.277008	0	0.173721
		0	0	0	0.162011
		0	0.294118	0	0.173204
		0	0	0	0.164548
		0	0	0	0.16994
		0	0	0	0.167393
		0	0	0	0.170598
		0	0	0	0.167776
		0	0	0	0.170468
		0	0	0	0.165953
		0	0	0	0.172178
		0	0	0	0.16466
		0.146628	0	0	0.166096
		0.197628	0	0	0.164623
		0	0	0	0.170689
		0	0	0	0.197198
		0	0	0	0.195302
		0	0	0	0.197729
		0	0	0	0.198654
		0	0	0	0.211756
		0	0	0	0.217602
		0	0	0	0.209644
		0	0	0	0.216572
		0	0	0	0.217707
		0	0	0	0.224861
		0	0	0	0.213803
		0	0	0	0.214408
		0	0	0	0.218858
		0	0	0	0.224719
		0	0	0	0.233519
		0	0.423729	0	0.218735
		0	0	0	0.21091
		0.515464	0	0	0.232952
		0	0	0	0.223714
		0	0	0	0.225322
		0	0	0	0.225548
		0.775194	0	0	0.255636
		0	0	0	0.216286
		0	0	0	0.221754
		0	0	0	0.254978
		0	0	0	0.243043
		0	0	0	0.251731
		0	0	0	0.243935
		0	0	0	0.239171
		0	0	0	0.232909
		0	0	0	0.24134
		0	0	0	0.246799
		0	0	0	0.258949
		0	0	0	0.252313
		0	0	0	0.165884
		0.296736	0.0976562	0	0.174003
		0.299401	0	0	0.174184
		0	0	0	0.1764
		0	0	0	0.165862
		0	0	0	0.178585
		0	0	0	0.173983
		0	0	0	0.166068
		0	0	0	0.169947
		0	0	0	0.170097
		0	0	0	0.176095
		0	0	0	0.167921
		0	0	0	0.166158
		0	0.243309	0	0.163784
		0.156006	0	0	0.166095
		0.186916	0	0	0.166553
		0.265252	0	0	0.173352
		0	0	0	0.175225
		0	0	0	0.161807
		0	0	0	0.167033
		0	0	0	0.172635
		0	0	0	0.169384
		0	0	0	0.16581
		0	0	0	0.171408
		0	0	0	0.166524
		0.242131	0	0	0.167374
		0	0	0	0.164848
		0	0	0	0.159958
		0	0	0	0.177632
		0	0	0	0.169991
		0	0	0	0.168424
		0	0	0	0.164221
		0	0	0	0.168159
		0	0	0	0.166549
		0	0	0.0886525	0.165387
		0.135685	0	0	0.170355
		0	0	0	0.172053
		0.0868056	0	0	0.172662
		0	0	0	0.158494
		0	0.364964	0	0.17123
		0	0	0	0.165309
		0	0	0	0.180033
		0.25641	0	0	0.177279
		1.28755	0	0	0.182113
		0	0	0	0.184256
		0	0	0	0.189964
		0	0	0	0.192978
		0	0.444444	0	0.184873
		0	0	0	0.187937
		0	0	0	0.189186
		0.145349	0	0	0.181785
		0	0	0	0.191453
		0	0	0	0.196155
		0	0	0	0.20284
		0	0	0	0.198952
		0	0	0	0.193919
		0	0	0	0.200339
		0	0	0	0.215517
		0	0	0	0.198692
		0	0	0	0.191555
		0	0	0	0.215592
		0	0	0	0.206807
		0	0	0	0.213866
		0	0	0	0.195451
		0	0	0	0.19852
		0.138122	0	0	0.208844
		0	0	0	0.198664
		0.149477	0.346021	0	0.216961
		0.152905	0	0	0.198675
		0.167785	0	0	0.219864
		0	0	0	0.220287
		0	0	0	0.216661
		0	0	0	0.224507
		0	0	0	0.206
		0	0	0	0.127743
		0	0	0	0.128494
		0	0	0	0.129727
		0	0	0	0.132716
		0	0	0	0.144002
		0	0.158228	0	0.142966
		0	0	0	0.135817
		0	0	0	0.128411
		0	0	0	0.11909
		0	0	0	0.132338
		0	0	0	0.128332
		0	0	0.204082	0.129113
		0	0	0	0.127413
		0	0	0.220264	0.141204
		0	0	0	0.129075
		0.221729	0	0	0.132181
		0	0	0	0.159146
		0.105374	0	0	0.124677
		0	0	0	0.0891169
		0.119617	0	0	0.130588
		0	0	0	0.126506
		0	0	0	0.128513
		0	0	0	0.127402
		0.236407	0	0	0.134642
		0	0	0	0.101516
		0	0.214133	0	0.128035
		0	0	0	0.131826
		0	0	0	0.121771
		0	0	0	0.1286
		0.13986	0	0	0.12617
		0	0	0	0.123757
		0	0	0	0.117366
		0	0	0	0.121663
		0	0	0	0.11674
		0.0845309	0	0	0.123176
		0	0	0	0.159915
		0	0	0	0.125846
		0.20284	0	0	0.125219
		0	0.288184	0	0.137509
		0	0	0	0.127241
		0	0.316456	0	0.120026
		0.137363	0	0	0.122713
		0	0	0	0.142967
		0.194553	0	0	0.120274
		0	0	0	0.128423
		0	0	0	0.125271
		0	0.483092	0	0.138955
		0.502513	0	0	0.129675
		0	0	0	0.150999
		0	0	0	0.121351
		0	0	0	0.119735
		0.537634	0	0	0.1334
		0	0.719424	0	0.132958
		0	0	0	0.134726
		0.077821	0	0	0.127325
		0	1.05263	0	0.127553
		0	0	0	0.129147
		0.085034	0	0	0.122422
		0	0	0	0.117043
		0	0	0	0.13807
		0	0	0	0.135858
		0.108342	0	0	0.136759
		0	0	0	0.109818
		0	0	0	0.1407
		0.149701	0	0	0.134949
		0	0	0	0.120265
		0.221239	0	0	0.135393
		0	0	0	0.115999
		0	0	0	0.144994
		0	0	0	0.0937632
		0	0.446429	0	0.109144
		0	0	0	0.135868
		0	0	0	0.121981
		0	0	0	0.126553
		0	0	0	0.149643
		0	0	0	0.111484
		0	0	0	0.127197
		0	0	0	0.123733
		0	0	0	0.130719
		0.156495	0	0	0.126347
		0.224215	0	0	0.128752
		0	0	0	0.154929
		0	0.571429	0	0.132021
		0	0	0	0.152108
		0	0	0	0.137157
		0	0	0	0.149864
		0.0931966	0	0	0.128094
		0	0	0	0.122657
		0	0	0	0.127482
		0.402414	0	0	0.135282
		0	0	0	0.124459
		0	0	0	0.130552
		0	0	0	0.125327
		0	0	0	0.138297
		0	0	0	0.13095
		0	0	0	0.129676
		0.0823723	0	0	0.115966
		0.0834028	0	0	0.130486
		0	0	0	0.129993
		0	0	0	0.145031
		0.135501	0	0	0.131203
		0	0	0	0.141073
		0	0	0	0.130426
		0	0	0	0.135241
		0.0900901	0	0	0.128843
		0	0	0	0.165094
		0.409836	0	0	0.13255
		0.714286	0	0	0.129807
		0	0	0	0.140925
		0	0	0	0.162156
		0	0	0	0.128425
		0	0	0	0.127208
		0	0	0	0.129203
		0	0	0	0.133976
		0.117647	0	0	0.142168
		0	0	0.280112	0.111264
		0	0	0	0.144092
		0	0	0.35461	0.122149
		0	0	0	0.119826
		0	0	0	0.148228
		0	0.0786782	0	0.131776
		0	0	0	0.113605
		0	0	0	0.120447
		0.091659	0	0	0.115464
		0	0	0	0.135572
		0.573066	0	0.396825	0.119969
		0	0	0	0.125351
		0	0	0	0.160456
		0	0	0	0.146444
		0	0	0.444444	0.147109
		0	0	0	0.147008
		0.122549	0	0	0.129945
		0	0	0	0.125146
		0	0	0.526316	0.124443
		0.143472	0	0	0.134055
		0	0	0	0.123651
		0	0	0.465116	0.163617
		0	0	0	0.136423
		0	0	0	0.131824
		0	0	0	0.16018
		0	0	0	0.146359
		0.0755287	0	0.595238	0.158121
		0	0	0	0.161042
		0	0	0	0.154042
		0	0	0.671141	0.165361
		0	0	0.588235	0.173489
		0	0	0	0.155642
		0	0	0	0.16342
		0.114155	0	0.649351	0.169597
		0.114025	0	0	0.166351
		0.11655	0	0	0.173199
		0.13947	0	0	0.188679
		0.171233	0	0	0.167785
		0.199203	0	0	0.176764
		0	0	0	0.165307
		0	0	0	0.160539
		0	0	0	0.158418
		0	0	0	0.167956
		0	0	0	0.181884
		0	0	0	0.16079
		0.149925	0	0	0.172475
		0	0	0.291545	0.176249
		0	0	0	0.186184
		0	0	0.284091	0.172194
		0	0	0	0.170047
		0	0	0	0.175177
		0.115207	0	0	0.181818
		0	0	0	0.181265
		0	0	0	0.197933
		0	0	0	0.171563
		0	0	0	0.178545
		0	0.0390625	0	0.180605
		0	0	0	0.182399
		0	0	0	0.183613
		0	0	0	0.189644
		0.353357	0	0	0.179379
		0	0	0.492611	0.187419
		0.100705	0	0.487805	0.169903
		0	0	0	0.180645
		0.114155	0	0	0.183791
		0	0	0	0.192026
		0	0	0	0.183968
		0	0	0	0.186949
		0.289855	0.0510725	0	0.180832
		0	0	0	0.196648
		0	0	0	0.206368
		0	0	0.70922	0.190572
		0	0	0	0.189699
		0	0	0	0.192328
		0.829876	0	0	0.180868
		0	0	0	0.193861
		0	0	0	0.18315
		0	0	0	0.201005
		0	0	0	0.196902
		0	0	0	0.186094
		0	0	0	0.177522
		0	0	0	0.172782
		0	0	0	0.181674
		0	0	0	0.17882
		0	0	0	0.173425
		0	0	0	0.177497
		0	0.0735294	0	0.181316
		0.138504	0	0	0.176178
		0.207039	0	0	0.167052
		0.209644	0	0	0.170155
		0	0	0	0.194127
		0	0	0	0.175423
		0	0	0	0.190172
		0	0	0	0.195695
		0	0	0	0.191949
		0	0	0	0.189609
		0	0	0	0.176959
		0	0	0	0.185365
		0	0	0	0.196657
		0	0	0	0.181599
		0	0	0	0.173684
		0.144092	0	0	0.188732
		0.345423	0	0	0.175889
		0.241546	0	0.363636	0.182119
		0	0	0	0.183981
		0	0	0	0.184308
		0	0	0.383142	0.18028
		0	0	0	0.217878
		0	0	0	0.227115
		0.0968992	0	0	0.229841
		0	0	0	0.244459
		0	0	0	0.245018
		0.410678	0	0	0.237906
		0	0	0	0.24819
		0	0.168634	0	0.251142
		0	0	0	0.248022
		0	0	0	0.232727
		0	0.0289603	0	0.17992
		0.0547046	0	0	0.170448
		0	0	0.44843	0.156614
		0	0	0	0.156332
		0	0	0.414938	0.158856
		0.122699	0	0	0.155499
		0.14556	0	0.469484	0.170871
		0	0	0	0.154219
		0	0	0	0.185973
		0.0821018	0	0.421941	0.170007
		0	0	0	0.150576
		0	0	0	0.167089
		0.399202	0	0	0.159419
		0.696864	0	0	0.164499
		0	0	0.444444	0.169377
		0	0	0	0.161588
		0	0	0	0.156998
		0	0	0	0.161594
		0.0777001	0	0	0.16318
		0	0	0	0.171086
		0.123457	0	0.465116	0.189343
		0	0	0.44843	0.151608
		0	0	0	0.17524
		0	0	0	0.157648
		0	0.125156	0	0.172014
		0	0	0.46729	0.16782
		0	0	0	0.169721
		0	0	0	0.153451
		0	0	0	0.154943
		0.0924214	0	0	0.150882
		0	0	0	0.167983
		0.569801	0	0	0.164864
		0	0	0	0.157583
		0.124844	0	0	0.162009
		0	0	0	0.153139
		0	0	0	0.151862
		0	0	0	0.163069
		0	0	0.518135	0.163605
		0	0	0	0.156419
		0	0	0	0.158894
		0	0	0	0.162216
		0	0	0	0.158846
		0	0	0	0.162224
		0	0	0.568182	0.158727
		0	0	0	0.157192
		0	0	0	0.16227
		0	0	0	0.163306
		0.102775	0	0	0.173714
		0	0	0	0.190647
		0	0	0	0.210723
		0.116959	0.0641849	0	0.187243
		0	0	0	0.196935
		0	0.0688231	0	0.211849
		0	0	0	0.211896
		0	0	0	0.200112
		0	0.102987	0	0.200401
		0	0.104822	0	0.105898
		0	0.529101	0	0.10661
		0	0	0	0.103637
		0.247525	0	0	0.100869
		0	0	0	0.111377
		0	0	0	0.107965
		0	0	0	0.10919
		0	0	0	0.106409
		0.183486	0	0	0.106096
		0	0	0	0.103905
		0	0	0	0.106228
		0.322581	0	0	0.10463
		0	0	0	0.101105
		0	0	0	0.117005
		0	0	0	0.134715
		0	0	0	0.106367
		0	0	0	0.10926
		0	0	0	0.105546
		0	0	0	0.104208
		0	0	0	0.102203
		0	0	0	0.10448
		0.0926784	0	0	0.107755
		0	0	0	0.115906
		0	0	0	0.1106
		0.152439	0	0	0.112581
		0.400802	0	0	0.107859
		0	0	0	0.107917
		0	0	0	0.105485
		0.124688	0	0	0.109249
		0	0.093633	0	0.107979
		0	0	0	0.121311
		0.181488	0	0	0.106863
		0	0.109409	0	0.108697
		0.27933	0	0	0.105801
		0	0	0	0.110194
		0.46729	0	0	0.115284
		0	0	0	0.105616
		0	0	0	0.103564
		0	0	0	0.165102
		0.673401	0	0	0.109471
		0	0	0	0.105699
		0	0	0	0.106055
		0	0	0	0.106073
		0.100604	0	0	0.123595
		0	0	0	0.112266
		0	0	0	0.101683
		0	0	0	0.110518
		0	0	0	0.10669
		0.116822	0	0	0.111208
		0	0.0534188	0	0.10559
		0	0	0	0.11104
		0	0	0	0.113789
		0	0	0	0.109609
		0	0	0	0.106975
		0	0	0	0.104661
		0	0	0	0.114402
		0	0.0714286	0	0.107232
		0	0	0	0.111384
		0.138504	0	0	0.111363
		0	0	0	0.103578
		0	0.0898473	0	0.111005
		0	0.0912409	0	0.10813
		0	0.097371	0	0.103971
		0.187266	0	0	0.0998172
		0	0	0	0.113068
		0	0	0	0.109104
		0	0	0	0.108166
		0.308642	0	0	0.109465
		0.389105	0	0	0.113918
		0	0	0	0.106071
		0	0	0	0.104579
		0	0	0	0.102284
		0	0	0	0.105146
		0	0	0	0.102761
		0	0	0	0.105262
		0	0	0	0.110958
		0	0	0	0.168083
		0.297619	0	0	0.108746
		0	0	0	0.108512
		0	0.10917	0	0.120075
		0	0.13089	0	0.112042
		0	0	0	0.120694
		0.112233	0	0	0.107764
		0	0	0	0.115109
		0.17452	0	0	0.108339
		0	0	0	0.103979
		0	0	0	0.104108
		0.221239	0	0	0.114171
		0.254453	0.176678	0	0.106445
		0	0	0	0.112752
		0	0	0	0.101282
		0	0	0	0.108021
		0	0	0	0.109501
		0	0	0	0.109559
		0.257069	0	0	0.102977
		0.421941	0	0	0.10049
		0	0	0	0.107143
		0	0	0	0.146459
		0	0.0538793	0	0.10578
		0	0	0	0.112668
		0.138696	0	0	0.109836
		0	0	0	0.101656
		0	0	0	0.103466
		0.206186	0	0	0.10878
		0	0	0	0.108996
		0	0	0	0.106517
		0	0	0	0.105387
		0	0	0	0.106502
		0.113122	0	0	0.109646
		0	0.0618047	0	0.105511
		0	0	0	0.109874
		0	0	0	0.125788
		0	0	0	0.11625
		0	0	0	0.109143
		0	0	0	0.111939
		0	0	0	0.110574
		0	0	0	0.104391
		0.3663	0	0	0.105923
		0	0	0	0.160722
		0	0	0	0.134983
		0	0	0	0.105158
		0	0	0	0.110207
		0	0	0	0.110212
		0	0	0	0.107258
		0	0	0	0.113252
		0	0	0	0.127943
		0	0	0	0.111621
		0	0	0	0.112141
		0	0	0	0.111124
		0	0	0	0.109538
		0	0	0	0.111641
		0	0	0	0.108355
		0	0	0	0.113096
		0	0	0	0.10132
		0.41841	0	0	0.103487
		0	0	0	0.107862
		0	0	0	0.120436
		0	0	0	0.108493
		0	0.085034	0	0.108094
		0	0	0	0.111542
		0	0	0	0.108557
		0.625	0	0	0.107471
		0	0	0	0.110326
		0	0	0	0.107527
		0	0	0	0.109678
		0	0	0	0.105416
		0	0.0956938	0	0.108471
		0	0.0960615	0	0.110271
		0	0	0	0.107222
		0	0	0	0.109354
		0	0	0	0.112579
		0	0	0	0.10654
		0	0	0	0.108317
		0	0	0	0.111388
		0	0	0	0.11604
		0.589971	0	0	0.099652
			0.118343	0	0.109727
			0	0	0.108986
			0	0	0.11141
			0.120337	0	0.113798
			0	0	0.112306
			0.124844	0	0.122109
			0	0	0.110983
			0	0	0.111016
			0	0	0.110893
			0.158228	0	0.107885
			0	0	0.106584
			0	0	0.113674
			0	0	0.106069
			0.208333	0	0.124096
			0.219298	0	0.106776
			0	0	0.109744
			0	0	0.108645
			0	0	0.101093
			0	0	0.112563
			0	0	0.111243
			0.0423012	0	0.110462
			0	0	0.112184
			0	0	0.1128
			0	0	0.133041
			0	0	0.105293
			0	0	0.107111
			0	0	0.121122
			0	0	0.124499
			0	0	0.111716
			0	0	0.11008
			0	0	0.106386
			0	0	0.110711
			0	0	0.125458
			0	0	0.129051
			0	0	0.14204
			0	0	0.140484
			0	0	0.137711
			0	0	0.148504
			0.0858369	0	0.141896
			0	0	0.141909
			0	0	0.135482
			0	0	0.140456
			0	0	0.147345
			0	0	0.138949
			0.125156	0	0.138114
			0.140449	0	0.144293
			0	0	0.145447
			0	0	0.148531
			0	0	0.14475
			0	0	0.146972
			0	0	0.150566
			0	0	0.153046
			0	0	0.147911
			0	0	0.140999
			0	0	0.142885
			0	0	0.151567
			0	0	0.160312
			0	0	0.146792
			0	0	0.160648
			0	0	0.168587
			0	0	0.148926
			0	0	0.157031
			0	0	0.158308
			0	0	0.161421
			0	0	0.153464
			0	0	0.165451
			0	0	0.14682
			0	0	0.157443
			0	0	0.155534
			0	0	0.163292
			0	0	0.150527
			0	0	0.154759
			0	0	0.149372
			0	0	0.153402
			0	0	0.149282
			0	0	0.151918
			0	0	0.162514
			0	0	0.0522267
			0	0	0.126175
			0	0	0.119485
			0	0	0.123083
			0	0	0.121925
			0	0	0.122275
			0	0	0.128343
			0	0	0.120545
			0	0	0.130588
			0	0	0.133819
			0	0	0.123746
			0	0	0.136051
			0	0	0.126434
			0	0	0.119838
			0	0	0.129405
			0	0	0.135549
			0	0	0.12598
			0	0	0.121926
			0	0	0.128666
			0	0	0.127788
			0	0	0.135474
			0	0	0.123376
			0	0	0.123445
			0	0	0.124826
			0	0	0.11912
			0	0	0.121934
			0	0	0.124128
			0	0	0.135588
			0	0	0.124104
			0.119332	0	0.130651
			0	0	0.125742
			0.11274	0	0.120422
			0	0	0.136536
			0	0	0.124331
			0.127065	0	0.128832
			0.128041	0	0.12291
			0	0	0.120528
			0.139276	0	0.130137
			0	0	0.144314
			0.157978	0	0.122821
			0.176991	0	0.132676
			0	0	0.126305
			0.187266	0	0.118988
			0	0	0.129106
			0	0	0.126046
			0	0	0.123106
			0	0	0.124866
			0	0	0.125086
			0.0737463	0	0.133153
			0	0	0.125704
			0	0	0.130784
			0.0933707	0	0.122196
			0	0	0.122307
			0	0	0.118827
			0	0	0.128574
			0.118483	0	0.131305
			0	0	0.121031
			0	0	0.123526
			0.192308	0	0.127717
			0	0	0.121062
			0	0	0.12784
			0	0	0.124349
			0	0	0.128666
			0	0	0.126943
			0	0	0.134092
			0	0	0.12318
			0	0	0.129764
			0	0	0.122913
			0	0	0.136403
			0	0	0.127504
			0	0	0.120438
			0	0	0.122913
			0	0	0.134659
			0	0	0.1243
			0	0	0.132908
			0	0	0.128091
			0	0	0.132267
			0	0	0.127419
			0	0	0.129376
			0	0	0.133168
			0	0	0.135094
			0	0	0.123363
			0	0	0.123363
			0	0	0.121035
			0	0	0.136898
			0	0	0.137112
			0	0	0.128228
			0	0	0.136841
			0	0	0.132443
			0	0	0.134421
			0	0	0.126713
			0	0	0.142529
			0	0	0.126733
			0	0	0.125339
			0	0	0.128452
			0	0	0.122323
			0	0	0.144036
			0	0	0.13532
			0	0	0.123998
			0	0	0.13401
			0	0	0.128963
			0	0	0.13115
			0.172117	0	0.141928
			0	0	0.1319
			0	0	0.125722
			0	0	0.133008
			0.21978	0	0.126592
			0	0	0.127466
			0	0	0.123235
			0	0	0.125485
			0	0	0.122984
			0	0	0.124956
			0	0	0.12157
			0	0	0.126175
			0	0	0.11958
			0	0	0.125824
			0	0	0.123484
			0	0	0.118339
			0	0	0.132454
			0	0	0.141641
			0	0	0.133427
			0	0	0.138032
			0	0	0.125379
			0	0	0.138125
			0	0	0.130481
			0	0	0.131976
			0	0	0.129234
			0	0	0.12146
			0	0	0.128805
			0	0	0.123984
			0	0	0.128472
			0	0	0.129918
			0	0	0.125638
			0	0	0.120103
			0	0	0.128039
			0	0	0.124085
			0	0	0.126632
			0	0	0.133086
			0	0	0.121476
			0	0	0.137408
			0	0	0.124986
			0	0	0.138371
			0	0	0.125719
			0	0	0.125943
			0	0	0.128492
			0	0	0.132732
			0	0	0.13553
			0	0	0.128984
			0	0	0.128436
			0	0	0.127934
			0	0	0.132893
			0	0	0.12995
			0	0	0.122689
			0	0	0.125825
			0	0	0.128257
			0	0	0.133992
			0	0	0.125331
			0	0	0.136404
			0	0	0.131721
			0	0	0.127505
			0.15015	0	0.130969
			0	0	0.130261
			0	0	0.126936
			0	0	0.125971
			0.290698	0	0.123502
			0	0	0.123149
			0	0	0.123601
			0	0	0.135182
			0	0	0.125567
			0	0	0.130079
			0	0	0.129541
			0	0	0.137465
			0	0	0.135121
			0	0	0.134224
			0	0	0.128209
			0	0	0.137766
			0	0	0.13055
			0	0	0.134035
			0	0	0.133646
			0	0	0.133855
			0	0	0.129175
			0	0	0.136391
			0	0	0.12792
			0	0	0.144637
			0	0.108108	0.134325
			0	0	0.134115
			0	0	0.127843
			0	0	0.125339
			0	0	0.127035
			0	0	0.129968
			0	0	0.138634
			0	0	0.136436
			0	0	0.129899
			0	0	0.129193
			0	0	0.137572
			0	0	0.12553
			0	0	0.128094
			0	0	0.127105
			0	0	0.127687
			0.540541	0	0.132088
			1.28205	0	0.137141
			0	0	0.126011
			0	0	0.131577
			1.36986	0	0.135026
			0	0	0.135433
			1.75439	0	0.134965
			0	0	0.126371
			1.31579	0	0.131438
			1.81818	0	0.136955
			1.6129	0	0.127017
			0.934579	0	0.139901
			2.38095	0	0.130262
			0	0	0.149767
			2.8169	0	0.122935
			0	0	0.131309
			0	0	0.127496
			0	0	0.126173
			3.63636	0	0.137519
			1.75439	0	0.126758
			0	0	0.129838
			0	0	0.140045
			0	0	0.128912
			0	0	0.127843
			0	0	0.137382
			0	0	0.129138
			0	0	0.137253
			0	0	0.12661
			0	0	0.129646
			0	0	0.128798
			0	0	0.151635
			0	0	0.145478
			0	0	0.14771
			0	0.204082	0.151229
			0	0	0.151441
			0	0	0.156561
			0	0	0.142694
			0.649351	0	0.154194
			0	0	0.143244
			0	0	0.162593
			0	0	0.156889
			0	0	0.164348
			0	0	0.156589
			0	0	0.161387
			0	0	0.164214
			0	0	0.173555
			0	0.294985	0.1619
			0	0	0.159559
			0	0	0.174714
			0	0	0.156262
			0	0	0.15466
			0	0	0.164258
			0	0	0.177245
			0	0	0.170445
			0	0	0.185147
			0	0	0.173511
			0	0	0.176345
			0	0	0.0652725
			0	0	0.0598013
			0	0	0.13079
			0	0.70922	0.132447
			0	0.787402	0.13449
			0	0.775194	0.14673
			0	0	0.150459
			0	0	0.138856
			0	0.884956	0.137024
			0.2079	0.877193	0.16879
			0	0	0.138744
			0	0	0.141674
			0	1.06383	0.13945
			0	0.854701	0.160215
			0	0	0.13475
			0	0.925926	0.137171
			0	1.07527	0.137417
			0	0.980392	0.133301
			0	1.35135	0.136301
			0	1.17647	0.13979
			0	0.990099	0.129741
			0	0	0.138999
			0	0	0.138826
			0	0	0.139866
			0	1.02041	0.136323
			0	1.16279	0.14069
			0	0	0.137424
			0.195695	0	0.141062
			0	1.49254	0.140414
			0	0	0.167146
			0	0	0.137784
			0	0	0.145333
			0.257732	1.0989	0.145966
			0	1.49254	0.142792
			0	0	0.151589
			0	1.44928	0.139494
			0	0	0.145301
			0	0	0.139616
			0	1.53846	0.142138
			0	0	0.140125
			0	0	0.139782
			0.571429	0	0.134334
			0	0	0.141896
			0	0	0.139308
			0	0	0.148704
			0	0.917431	0.1506
			0	2.35294	0.146296
			0	2.66667	0.16572
			0	0.862069	0.145404
			0	1.25	0.151229
			0	0	0.139288
			0	0.943396	0.152388
			0	1.23457	0.139707
			0	1.23457	0.14576
			0	1.04167	0.142881
			0	1.21951	0.137609
			0	1.31579	0.150592
			0	0	0.164476
			0	1.03093	0.145604
			0	1.20482	0.138879
			0	1.16279	0.141828
			0	2.5974	0.144235
			0.840336	0	0.144822
			0	0	0.142067
			0	1.0101	0.141909
			0	0	0.143511
			0	0	0.147159
			0	2.89855	0.141174
			0	1.08696	0.143499
			0	1.0989	0.138826
			0	2.85714	0.149736
			0	1.49254	0.14116
			0	2.5	0.145435
			0	1.31579	0.140536
			0	1.40845	0.142955
			0.694444	2.98507	0.140195
			1.25	1.28205	0.149547
			0	0	0.141586
			0	1.40845	0.140119
			1.26582	2.46914	0.140705
			0	1.5873	0.160617
			0	0	0.146038
			0	1.35135	0.136516
			0	1.66667	0.140598
			0	1.66667	0.14497
			0	1.31579	0.139762
			0.826446	1.44928	0.149574
			1.88679	1.38889	0.138355
			0	0	0.143394
			0	1.49254	0.136465
			0	1.63934	0.150878
			0	1.40845	0.145565
			0	1.40845	0.151046
			0	1.5625	0.148753
			0	0	0.144064
			0	0	0.139191
			0	1.66667	0.138357
			0	2.12766	0.143134
			0	0	0.138788
			0	0	0.14226
			0	0	0.145692
			0	0	0.149763
			0	0	0.163256
			0	0	0.13815
			0	0	0.144101
			0	0	0.139669
			0	0	0.143672
			0	0	0.139721
			0	0	0.141474
			0	0	0.147515
			0	0	0.155363
			0	0	0.134074
			0	0	0.138481
			0	0	0.142902
			0	0	0.157099
			0	0	0.143479
			0	0	0.143391
			0	0	0.148343
			0	0	0.137025
			0	0	0.139074
			0	0	0.156031
			0	0	0.141326
			0	0	0.155795
			0	0	0.150443
			0	0	0.139434
			0	0	0.140432
			0	0	0.1469
			0	0	0.150336
			0.138313	0	0.146391
			0.15528	0	0.153236
			0	0	0.137026
			0	0	0.142864
			0	0	0.163645
			0	0	0.147156
			0	0	0.14586
			0	0	0.145333
			0	0	0.147282
			0	0	0.1481
			0	0	0.143712
			0	0	0.155981
			0	0	0.156804
			0	0	0.154296
			0	0	0.151295
			0	0	0.141496
			0	0	0.154155
			0	0	0.144722
			0	0	0.151867
			0	0	0.139115
			0	0	0.144667
			0	0	0.147457
			0	0	0.147366
			0	0	0.136924
			0	0	0.14916
			0	0	0.143515
			0	0	0.148479
			0	0	0.148219
			0	0	0.146557
			0	0	0.146869
			0	0.341297	0.150752
			0	0	0.14733
			0	0	0.151577
			0	0	0.148328
			0	0	0.147896
			0	0	0.149944
			0	0	0.147751
			0	0	0.1561
			0.0892857	0	0.145943
			0	0	0.149626
			0	0.456621	0.146524
			0	0	0.154197
			0	0	0.145633
			0	0	0.149126
			0.11655	0	0.14757
			0.117096	0	0.146306
			0.121212	0	0.144807
			0.126904	0	0.149491
			0	0	0.156054
			0	0	0.1479
			0.134953	0.60241	0.150243
			0	0	0.14798
			0	0	0.164628
			0	0	0.153253
			0	0	0.148601
			0	0	0.14453
			0	0	0.14935
			0	0	0.143621
			0	0	0.159021
			0	0	0.142617
			0	0	0.15925
			0	0	0.161571
			0	0	0.163799
			0	0	0.147
			0	0	0.151489
			0.082713	0	0.155357
			0	0	0.148637
			0	0	0.157435
			0	0	0.151942
			0	0	0.151633
			0	0	0.141539
			0	0	0.150746
			0	0	0.144688
			0	0	0.152666
			0	0	0.141851
			0	0	0.14698
			0	0	0.142127
			0	0	0.146779
			0	0	0.149556
			0	0	0.155998
			0	0	0.149745
			0	0	0.144249
			0	0	0.14287
			0	0	0.149797
			0	0	0.147482
			0	0	0.142995
			0	0	0.146993
			0	0	0.147616
			0	0	0.147742
			0	0	0.148368
			0	0	0.167897
			0	0	0.168653
			0	0	0.172569
			0	0	0.164009
			0	0	0.189186
			0.108932	0	0.169994
			0	0	0.17776
			0.15083	0	0.177945
			0	0	0.182619
			0.031407	0	0.184662
			0	0	0.18643
			0	0	0.188869
			0	0	0.182256
			0	0	0.177033
			0	0	0.176567
			0	0	0.184878
			0	0	0.20668
			0	0	0.197225
			0	0	0.183599
			0	0	0.1952
			0	0	0.202913
			0	0	0.199291
			0	0	0.209897
			0	0	0.200369
			0	0	0.197498
			0	0	0.185185
			0.0607903	0	0.194998
			0	0	0.191155
			0	0	0.193509
			0	0	0.212138
			0	0	0.199005
			0.0693481	0	0.201262
			0	0	0.19722
			0	0	0.212766
			0	0	0.204645
			0	0	0.207189
			0	0	0.205456
			0	0	0.199859
			0	0	0.283428
			0	0	0.187897
			0.291545	0	0.188722
			0	0	0.294859
			0	0	0.181641
			0	0	0.238242
			0	0	0.277802
			0	0	0.190916
			0.0480769	0	0.189759
			0	0	0.19948
			0	0	0.193332
			0	0	0.188788
			0	0	0.213162
			0	0	0.287119
			0	0	0.197362
			0	0	0.233146
			0	0	0.199064
			0	0	0.219157
			0	0	0.191056
			0	0	0.203188
			0	0	0.294805
			0	0	0.300905
			0	0	0.196825
			0	0	0.285844
			0	0	0.210987
			0	0	0.195736
			0	0	0.189319
			0.0799361	0	0.284465
			0	0	0.205995
			0	0	0.220732
			0.104712	0	0.294322
			0.11534	0	0.204604
			0	0	0.311896
			0.122399	0	0.201446
			0	0	0.294509
			0	0	0.215264
			0	0	0.187438
			0	0	0.297886
			0	0	0.198577
			0	0	0.209059
			0	0	0.196904
			0	0	0.191283
			0	0	0.343924
			0	0	0.193722
			0	0	0.297248
			0	0	0.284522
			0	0	0.296643
			0	0	0.194536
			0	0	0.195165
			0	0	0.236879
			0	0	0.398008
			0	0	0.210697
			0	0	0.199737
			0	0	0.300176
			0	0	0.192128
			0	0	0.314713
			0	0	0.320379
			0.0750188	0	0.293959
			0	0	0.205877
			0	0	0.189251
			0.0882613	0	0.290411
			0	0	0.257185
			0	0	0.196467
			0	0	0.188802
			0	0	0.204474
			0	0	0.21869
			0	0	0.299168
			0	0	0.190359
			0	0	0.197978
			0	0	0.201193
			0	0	0.1933
			0	0	0.227003
			0	0	0.294199
			0	0	0.3009
			0	0	0.295149
			0	0	0.314386
			0	0	0.196895
			0	0	0.301576
			0	0	0.208568
			0	0	0.198119
			0.126904	0	0.294873
			0.151745	0	0.187106
			0	0	0.184078
			0	0	0.189364
			0	0	0.199668
			0	0	0.18745
			0	0	0.194843
			0.15015	0	0.204703
			0	0	0.198797
			0	0	0.198282
			0.19802	0	0.306342
			0.246305	0	0.211152
			0	0	0.296466
			0	0	0.201714
			0	0	0.199157
			0	0	0.20824
			0	0	0.190581
			0	0	0.297309
			0	0	0.208664
			0	0	0.202217
			0	0	0.209315
			0	0	0.191809
			0	0	0.208933
			0	0	0.222564
			0	0	0.28747
			0	0	0.20429
			0	0	0.198314
			0	0.323625	0.300588
			0	0	0.190288
			0	0	0.208845
			0	0	0.204008
			0	0	0.204678
			0	0	0.191542
			0	0	0.187543
			0	0	0.299329
			0	0	0.279142
			0	0	0.190872
			0	0	0.204429
			0	0.389105	0.194607
			0	0	0.309301
			0	0	0.209134
			0	0	0.200206
			0	0	0.306505
			0	0	0.189188
			0	0	0.292365
			0	0	0.204926
			0	0	0.197033
			0	0	0.209463
			0	0	0.216796
			0	0	0.192548
			0	0	0.1881
			0	0.480769	0.293731
			0	0	0.193492
			0	0	0.287009
			0	0	0.197239
			0	0	0.200656
			0	0	0.304663
			0	0	0.300891
			0	0	0.198204
			0	0	0.205492
			0	0	0.192781
			0	0	0.18815
			0	0	0.268074
			0	0	0.295154
			0	0	0.324412
			0	0	0.220942
			0	0	0.199402
			0	0	0.197026
			0	0.5	0.200956
			0.128205	0	0.208488
			0.135501	0	0.210934
			0	0	0.209283
			0	0	0.22312
			0	0	0.22505
			0	0	0.233597
			0	0	0.258224
			0	0	0.23486
			0	0	0.247102
			0	0	0.367978
			0	0	0.375532
			0	0	0.357356
			0	0	0.256023
			0	0	0.234788
			0	0	0.242833
			0	0.561798	0.38307
			0.177305	0	0.379562
			0	0	0.396987
			0	0	0.395998
			0.21322	0	0.253573
			0	0	0.242369
			0	0	0.396061
			0.27248	0	0.395891
			0	0	0.248737
			0	0	0.385893
			0	0	0.390244
			0	0	0.245214
			0	0	0.24268
			0	0	0.405835
			0	0	0.267962
			0	0	0.255384
			0	0.675676	0.245534
			0	0	0.378295
			0	0	0.388302
			0	0	0.384234
			0	0	0.253554
			0	0.657895	0.392208
			0	0	0.399467
			0	0	0.265659
			0	0	0.402145
			0	0	0.409366
			0	0	0.411794
			0	0	0.403565
			0	0	0.408024
			0	0	0.257991
			0	0	0.416006
			0.0904159	0	0.180453
			0	0	0.164891
			0	0	0.172878
			0	0	0.168534
			0	0	0.188789
			0.11325	0	0.181934
			0	0	0.193094
			0	0.531915	0.187389
			0	0	0.150809
			0	0	0.184775
			0	0	0.174977
			0	0	0.190167
			0	0.675676	0.183073
			0	0	0.174887
			0	0	0.175885
			0	0	0.176922
			0	0	0.177911
			0	0	0.174287
			0	0.724638	0.140619
			0	0	0.160609
			0	0	0.155761
			0	0	0.167809
			0	0.775194	0.167707
			0	0	0.180001
			0	0.704225	0.176305
			0	0	0.179025
			0	0	0.200254
			0	0	0.194273
			0	0	0.167499
			0	0	0.190616
			0	0	0.185397
			0	0	0.172831
			0	0.421941	0.19278
			0	0	0.163815
			0	0	0.197366
			0	0.847458	0.166981
			0	0	0.184904
			0	0.877193	0.163176
			0	0	0.184975
			0	0	0.180205
			0	0	0.182001
			0	0	0.171963
			0	0	0.171772
			0	0	0.178053
			0.0687285	0	0.180443
			0	0	0.195486
			0	0	0.194334
			0	0	0.170185
			0	0	0.165551
			0	0	0.169436
			0	0.775194	0.168958
			0	0	0.181962
			0	0	0.171469
			0.0859107	0	0.160939
			0	0	0.168742
			0	0	0.182449
			0	0	0.172395
			0	0	0.185519
			0	1.62602	0.175615
			0	0	0.164759
			0	0	0.173313
			0	0	0.176002
			0	0	0.199363
			0	1.76991	0.207818
			0	0	0.188005
			0	0	0.186014
			0.109769	1.26582	0.166981
			0	0	0.161308
			0.110865	0	0.169999
			0	0	0.182458
			0	0	0.176337
			0	0	0.169159
			0	0	0.188817
			0.120337	0	0.189559
			0.120337	0	0.175112
			0.126422	0	0.18716
			0	0	0.183792
			0.13459	0	0.177352
			0	0	0.183119
			0.167224	0.248139	0.18793
			0.18018	0	0.199238
			0.182149	0	0.179022
			0	0	0.185644
			0	0	0.182988
			0	0	0.180879
			0	0	0.172659
			0	0	0.151418
			0	0	0.176702
			0	0	0.189716
			0	0	0.18633
			0	0	0.165579
			0	0	0.195962
			0	0	0.163749
			0	0	0.19205
			0	0	0.19506
			0	0	0.168092
			0	0	0.193907
			0.205339	0	0.171821
			0	0	0.200466
			0	0	0.196179
			0	0	0.208768
			0	0	0.20993
			0	0	0.209497
			0	0	0.22164
			0	0	0.225659
			0.0890472	0	0.229869
			0	0	0.223776
			0	0	0.226724
			0	0	0.238628
			0	0	0.24117
			0	0	0.222655
[truncated: 63,737 more rows]

## Sheet: Fig 2e i
Aalpha	Abeta	Agamma	Adelta	B	C
0.375625	1.24394	2.48328	27.6865	166.859	200.575
0.412504	2.08517	2.66981	27.7726	165.583	198.417
0.371401	1.57588	2.73747	33.1347	169.56	196.296
0.344281	1.40387	2.99604	27.2476	167.553	201.326
0.512448	1.27267	3.38801	30.7761	182.387	191.054
0.549748	1.45497	3.98101	31.7513	172.523	210.812
0.416563	1.27218	3.82073	26.526	172.489	207.103
0.555697	1.17391	2.99946	23.4506	166.47	174.792

## Sheet: Fig 2e ii
Aalpha	Abeta	Agamma	Adelta	B	C
0.0536607	0.0218235	0.0179948	0.0371133	0.177133	0.0244097
0.0589292	0.0365819	0.0193465	0.0372287	0.175779	0.0241472
0.0530573	0.027647	0.0198368	0.0444165	0.179999	0.023889
0.049183	0.0246293	0.0217104	0.036525	0.177869	0.0245011
0.0732068	0.0223275	0.0245508	0.0412548	0.193617	0.0232511
0.0785354	0.0255259	0.0288479	0.0425621	0.183145	0.0256556
0.059509	0.022319	0.0276865	0.0355576	0.183109	0.0252042
0.0793852	0.0205949	0.0217352	0.0314351	0.17672	0.021272

## Sheet: Fig 2e iii
Aalpha	Abeta	Agamma	Adelta	B	C
3.62323	8.31644	14.8207	19.0423	8.64609	90.68
2.57069	5.58575	11.8163	14.2123	8.4703	101.038
3.77036	7.86869	15.4037	15.7995	8.28314	118.519
2.51719	8.79517	15.3849	16.7189	8.03774	118.443
3.20203	8.75437	16.7285	15.6474	14.4518	152.465
2.68615	7.94025	13.5073	16.0316	9.32095	115.042
2.16228	10.3682	13.2232	19.0457	8.51414	110.677
1.5024	7.78485	14.9601	21.7396	8.53375	131.1

[truncated: 18 more sheets: Fig 2e iv, Fig3a, Fig3b, Fig4b, Fig4c iii, Fig4c iv, Fig5f, Fig5g, Fig6, SuppFig1, SuppFig2, SuppFig3a-b top, SuppFig3a-b bot, SuppFig4, SuppFig5b, SuppFig5c, SuppFig6b iii, SuppFig6b iv]
